# Supplementary material for: Protein interactions in human genetic diseases
Source: Genome Biol. 2008 Jan 16;9(1):R9. doi: 10.1186/gb-2008-9-1-r9 (PMC2395246; doi:10.1186/gb-2008-9-1-r9)
Supplement: Additional data file 1 — All 1,428 predicted interacting mutations and the corresponding structural templates, homologous interactions and surface accessibilities. [file gb-2008-9-1-r9-S1.xls]

## Sheet: Sheet1
Mutation accession	Variant ID	Protein Accession	Residue	Conservation	Template protein	Template residue	Percentage identity	Protein interaction DB	Interacting protein ID	Blast E-Value	Relative ASA	Homotypic Interaction? (0 = hetero, 1 = homo, 2 = both)
100650	.0001	P05091	504	2.2735	P05091	504	100	HPRD	00001	1.7e-187	38.4	1
100720	.0002	Q07001	271	3.5365	P02711	260	34.3137	HPRD	00007	3.6e-80	8	0
Q07001	VAR_021211	Q07001	271	3.5365	P02711	260	34.3137	HPRD	00007	3.6e-80	8	0
P11230	VAR_000287	P11230	285	3.2835	Q6S3I0	281	60.5263	HPRD	00007	8.1e-85	61.9	0
100710	.0001	P11230	289	2.9275	Q6S3I0	285	60.5263	HPRD	00007	8.1e-85	49.2	0
P11230	VAR_000288	P11230	289	2.9275	Q6S3I0	285	60.5263	HPRD	00007	8.1e-85	49.2	0
118504	.0004	P43681	280	2.6055	P02711	272	50	HPRD	00007	2.5e-119	48.3	0
P43681	VAR_000295	P43681	280	2.6055	P02711	272	50	HPRD	00007	2.5e-119	48.3	0
P43681	VAR_017531	P43681	280	2.6055	P02711	272	50	HPRD	00007	2.5e-119	48.3	0
P02708	VAR_021207	P02708	294	2.5815	P02711	273	81.7734	HPRD	00007	1e-248	22.7	0
P02708	VAR_000285	P02708	299	3.7495	P02711	278	81.7734	HPRD	00007	1e-248	34	0
P02708	VAR_021208	P02708	301	3.7895	P02711	280	81.7734	HPRD	00007	1e-248	62.8	0
100690	.0006	NP_000070	269	2.5815	P02711	273	81.7734	HPRD	00007	5e-250	22.7	0
100690	.0003	NP_000070	274	3.7495	P02711	278	81.7734	HPRD	00007	5e-250	34	0
100690	.0009	NP_000070	276	3.7895	P02711	280	81.7734	HPRD	00007	5e-250	62.8	0
102560	.0003	NP_001605	332	2.5915	P07830	332	94.9062	HPRD	00015	4e-193	NA	0
P68133	VAR_015579	P68133	42	2.1955	P68135	42	100	HPRD	00015	2.7e-203	76.6	2
102610	.0002	P68133	117	2.6195	P68135	117	100	HPRD	00015	2.7e-203	14.2	1
P68133	VAR_011682	P68133	117	2.6195	P68135	117	100	HPRD	00015	2.7e-203	14.2	1
P68133	VAR_015583	P68133	258	2.1985	P68135	258	100	HPRD	00015	2.7e-203	22.9	1
P68133	VAR_015586	P68133	288	3.6075	P68135	288	100	HPRD	00015	2.7e-203	72.4	2
102610	.0013	P68133	334	2.5915	P68135	334	100	HPRD	00015	2.7e-203	18.4	0
102610	.0013	P68133	334	2.5915	P68139	334	100	HPRD	00015	2.7e-203	13.2	0
102610	.0010	P68133	336	3.2565	P68135	336	100	HPRD	00015	2.7e-203	50.5	2
102610	.0010	P68133	336	3.2565	P68139	336	100	HPRD	00015	2.7e-203	39.8	0
102610	.0006	P68133	359	2.6305	P68135	359	100	HPRD	00015	2.7e-203	8.2	1
P68133	VAR_015587	P68133	359	2.6305	P68135	359	100	HPRD	00015	2.7e-203	8.2	1
P68032	VAR_012857	P68032	101	2.2715	P68135	101	98.9276	HPRD	00015	1.4e-204	53.3	0
P68032	VAR_012861	P68032	333	2.9045	P68139	333	98.9276	HPRD	00015	1.4e-204	34.9	0
102540	.0002	P68032	363	3.7115	P68135	363	98.9276	HPRD	00015	1.4e-204	47.5	1
P68032	VAR_012862	P68032	363	3.7115	P68135	363	98.9276	HPRD	00015	1.4e-204	47.5	1
P37173	VAR_022352	P37173	336	2.7455	P36897	291	41.0526	HPRD	00021	1.4e-56	17.2	0
P36897	VAR_022344	P36897	200	3.7625	P36897	200	100	HPRD	00021	4.5e-122	55.9	0
102600	.0004	NP_000476	65	2.0155	P49435	67	47.4074	HPRD	00029	1.9e-67	24	1
P07741	VAR_006747	P07741	64	2.0155	P49435	67	47.4074	HPRD	00029	6.4e-67	24	1
P00813	VAR_002222	P00813	141	2.3865	P56658	141	89.0533	HPRD	00038	3.8e-197	71.5	0
303900	.0001	P04000	247	2.1355	P02699	231	45.9677	HPRD	00042	1.4e-12	81	1
608845	.0003	Q9H0F7	31	3.8815	P84080	30	42.1965	HPRD	00054	7.4e-34	57.4	0
608845	.0003	Q9H0F7	31	3.8815	P84079	30	42.1965	HPRD	00054	7.4e-34	47.9	1
608845	.0003	Q9H0F7	31	3.8815	P84077	30	42.1965	HPRD	00054	7.4e-34	46	1
608845	.0005	Q9H0F7	31	3.8815	P84080	30	42.1965	HPRD	00054	7.4e-34	57.4	0
608845	.0005	Q9H0F7	31	3.8815	P84079	30	42.1965	HPRD	00054	7.4e-34	47.9	1
608845	.0005	Q9H0F7	31	3.8815	P84077	30	42.1965	HPRD	00054	7.4e-34	46	1
103850	.0001	P04075	128	3.9465	P00883	128	99.1404	HPRD	00070	3.9e-195	97.3	1
P04075	VAR_000550	P04075	128	3.9465	P00883	128	99.1404	HPRD	00070	3.9e-195	97.3	1
103850	.0002	P04075	206	3.1995	P00883	206	99.1404	HPRD	00070	3.9e-195	16	1
P07949	VAR_006338	P07949	873	4.1005	P08069	1134	41.573	HPRD	00104	1.9e-46	56.3	1
P07949	VAR_006342	P07949	918	4.0535	Q06187	563	35.743	HPRD	00104	1.9e-46	6.4	1
P07949	VAR_006345	P07949	946	3.0105	Q07912	325	37.0079	HPRD	00104	1.9e-46	15.8	1
P07949	VAR_006347	P07949	973	4.1295	P11362	722	55.3114	HPRD	00104	1.9e-46	10.9	1
164761	.0013	NP_066124	918	4.0535	Q06187	563	35.743	HPRD	00104	1.9e-46	6.4	1
Q01974	VAR_010771	Q01974	620	4.4385	Q06187	525	37.751	HPRD	00104	3.1e-41	42.7	1
189980	.0006	P00519	351	5.0495	P54763	742	42.8	HPRD	00104	1.1e-44	34.9	1
Q06187	VAR_006239	Q06187	407	2.9205	Q06187	407	100	HPRD	00104	5.1e-40	84.2	1
Q06187	VAR_008319	Q06187	508	5.0495	P54763	742	40.1606	HPRD	00104	5.1e-40	34.9	1
Q06187	VAR_006249	Q06187	508	5.0495	P54763	742	40.1606	HPRD	00104	5.1e-40	34.9	1
Q06187	VAR_006251	Q06187	519	4.1005	P08069	1134	34.9398	HPRD	00104	5.1e-40	56.3	1
Q06187	VAR_008323	Q06187	524	4.0515	Q07912	256	41.2955	HPRD	00104	5.1e-40	35.2	1
Q06187	VAR_006254	Q06187	524	4.0515	Q07912	256	41.2955	HPRD	00104	5.1e-40	35.2	1
Q06187	VAR_006255	Q06187	524	4.0515	Q07912	256	41.2955	HPRD	00104	5.1e-40	35.2	1
Q06187	VAR_006256	Q06187	525	4.4385	Q06187	525	100	HPRD	00104	5.1e-40	42.7	1
Q06187	VAR_008326	Q06187	562	6.2565	Q06187	562	100	HPRD	00104	5.1e-40	10.7	1
Q06187	VAR_006267	Q06187	591	2.2865	Q07912	325	41.2955	HPRD	00104	5.1e-40	15.8	1
Q06187	VAR_006268	Q06187	593	3.5735	Q07912	327	41.2955	HPRD	00104	5.1e-40	10.7	1
Q06187	VAR_006269	Q06187	593	3.5735	Q07912	327	41.2955	HPRD	00104	5.1e-40	10.7	1
Q06187	VAR_006270	Q06187	597	4.4705	Q07912	331	41.2955	HPRD	00104	5.1e-40	14	1
Q06187	VAR_006272	Q06187	612	3.2605	P00520	455	48.1928	HPRD	00104	5.1e-40	80	1
Q06187	VAR_006272	Q06187	612	3.2605	P00519	455	48.1928	HPRD	00104	5.1e-40	68.5	1
Q06187	VAR_008330	Q06187	618	4.1295	P08631	478	41.5323	HPRD	00104	5.1e-40	44.7	1
Q06187	VAR_006273	Q06187	618	4.1295	P08631	478	41.5323	HPRD	00104	5.1e-40	44.7	1
Q06187	VAR_008331	Q06187	618	4.1295	P08631	478	41.5323	HPRD	00104	5.1e-40	44.7	1
Q06187	VAR_006276	Q06187	632	5.7575	P08631	492	41.5323	HPRD	00104	5.1e-40	40.9	1
Q06187	VAR_006277	Q06187	640	4.2745	P08631	500	41.5323	HPRD	00104	5.1e-40	64.1	1
Q06187	VAR_006278	Q06187	640	4.2745	P08631	500	41.5323	HPRD	00104	5.1e-40	64.1	1
Q06187	VAR_006280	Q06187	646	2.3095	P08631	506	41.5323	HPRD	00104	5.1e-40	47.1	1
300300	.0032	NP_000052	408	2.9205	Q06187	407	100	HPRD	00104	5.2e-40	84.2	1
300300	.0036	NP_000052	520	4.1005	P08069	1134	34.9398	HPRD	00104	5.2e-40	56.3	1
300300	.0037	NP_000052	520	4.1005	P08069	1134	34.9398	HPRD	00104	5.2e-40	56.3	1
300300	.0001	NP_000052	525	4.0515	Q07912	256	41.2955	HPRD	00104	5.2e-40	35.2	1
300300	.0047	NP_000052	613	3.2605	P00520	455	48.1928	HPRD	00104	5.2e-40	80	1
300300	.0047	NP_000052	613	3.2605	P00519	455	48.1928	HPRD	00104	5.2e-40	68.5	1
176947	.0005	P43403	465	4.0515	Q07912	256	38.9764	HPRD	00104	4.7e-37	35.2	1
P43403	VAR_015538	P43403	465	4.0515	Q07912	256	38.9764	HPRD	00104	4.7e-37	35.2	1
P10721	VAR_004107	P10721	791	4.1005	P08069	1134	35.7143	HPRD	00104	4.1e-38	56.3	1
P10721	VAR_004109	P10721	816	2.2965	P06213	1183	39.0977	HPRD	00104	4.1e-38	72.2	0
P10721	VAR_023828	P10721	816	2.2965	P06213	1183	39.0977	HPRD	00104	4.1e-38	72.2	0
P11362	VAR_017890	P11362	666	6.2565	Q06187	562	36.5462	HPRD	00104	7e-49	10.7	1
P11362	VAR_017891	P11362	719	3.7455	P00519	458	41.8327	HPRD	00104	7e-49	1.9	1
P06213	VAR_015927	P06213	1158	4.1005	P08069	1134	82.7068	HPRD	00104	2.2e-59	56.3	1
P06213	VAR_015928	P06213	1158	4.1005	P08069	1134	82.7068	HPRD	00104	2.2e-59	56.3	1
191306	.0001	NP_002244	1147	3.8045	P08631	497	42.5703	HPRD	00104	5.7e-35	54.4	1
P04629	VAR_009630	P04629	649	4.1005	P08069	1134	43.609	HPRD	00104	8.3e-58	56.3	1
P04629	VAR_009631	P04629	654	4.0515	Q07912	256	39.9209	HPRD	00104	8.3e-58	35.2	1
P04629	VAR_009632	P04629	674	2.2965	P06213	1183	44.9057	HPRD	00104	8.3e-58	72.2	0
191315	.0008	NP_001007793	604	4.5875	P32577	304	37.1901	HPRD	00104	2.6e-56	24.3	1
136351	.0003	NP_004110	835	2.2965	P06213	1183	38.3459	HPRD	00104	4e-39	72.2	0
136351	.0004	NP_004110	835	2.2965	P06213	1183	38.3459	HPRD	00104	4e-39	72.2	0
136351	.0005	NP_004110	835	2.2965	P06213	1183	38.3459	HPRD	00104	4e-39	72.2	0
136351	.0006	NP_004110	835	2.2965	P06213	1183	38.3459	HPRD	00104	4e-39	72.2	0
136351	.0007	NP_004110	835	2.2965	P06213	1183	38.3459	HPRD	00104	4e-39	72.2	0
136352	.0003	NP_891555	1041	4.0515	Q07912	256	35.0394	HPRD	00104	5.2e-36	35.2	1
136352	.0005	NP_891555	1114	4.2265	Q06187	596	36.6935	HPRD	00104	5.2e-36	47.8	1
P35916	VAR_018413	P35916	1041	4.0515	Q07912	256	35.0394	HPRD	00104	4.1e-36	35.2	1
P35916	VAR_018415	P35916	1114	4.2265	Q06187	596	36.6935	HPRD	00104	4.1e-36	47.8	1
P35916	VAR_018416	P35916	1137	4.1295	P11362	722	52.381	HPRD	00104	4.1e-36	10.9	1
314200	.0003	P05543	303	2.5905	P01011	311	44.385	HPRD	00106	1.3e-13	13.2	1
602445	.0001	NP_005016	49	3.5795	O35684	49	86.9333	HPRD	00106	1e-11	47.1	1
602445	.0002	NP_005016	52	3.1855	O35684	52	86.9333	HPRD	00106	1e-11	54.1	1
Q99574	VAR_008520	Q99574	49	3.5795	O35684	49	86.9333	HPRD	00106	1e-11	47.1	1
Q99574	VAR_008521	Q99574	52	3.1855	O35684	52	86.9333	HPRD	00106	1e-11	54.1	1
107280	.0001	NP_001076	414	3.7725	P01011	414	100	HPRD	00106	6.6e-12	59.4	1
122500	.0002	P08185	389	2.5055	P01011	405	47.9784	HPRD	00106	4.1e-18	21.3	1
P08185	VAR_016223	P08185	389	2.5055	P01011	405	47.9784	HPRD	00106	4.1e-18	21.3	1
142360	.0004	P05546	462	2.4935	P05546	462	100	HPRD	00106	9.4e-11	67	0
P01009	VAR_006980	P01009	58	2.8325	P01009	58	100	HPRD	00106	2.7e-15	17	1
107400	.0012	P01009	76	3.5885	P01009	76	100	HPRD	00106	2.7e-15	15.9	1
107400	.0017	P01009	76	3.5885	P01009	76	100	HPRD	00106	2.7e-15	15.9	1
107400	.0039	P01009	77	3.5795	P01009	77	100	HPRD	00106	2.7e-15	14.8	1
P01009	VAR_006985	P01009	77	3.5795	P01009	77	100	HPRD	00106	2.7e-15	14.8	1
P01009	VAR_006986	P01009	84	3.0065	P05120	38	31.1475	HPRD	00106	2.7e-15	13.6	1
107400	.0019	P01009	280	2.3975	P01009	280	100	HPRD	00106	2.7e-15	39.8	1
107400	.0037	P01009	280	2.3975	P01009	280	100	HPRD	00106	2.7e-15	39.8	1
P01009	VAR_006999	P01009	280	2.3975	P01009	280	100	HPRD	00106	2.7e-15	39.8	1
107400	.0013	P01009	288	3.2445	P01009	288	100	HPRD	00106	2.7e-15	15.9	1
P01009	VAR_007001	P01009	354	3.3185	P05120	352	31.1475	HPRD	00106	2.7e-15	53.6	1
107400	.0029	P01009	360	2.9795	P01011	361	45.5526	HPRD	00106	2.7e-15	2	1
107400	.0026	P01009	382	2.7305	P01009	382	100	HPRD	00106	2.7e-15	102.1	0
P01009	VAR_007005	P01009	382	2.7305	P01009	382	100	HPRD	00106	2.7e-15	102.1	0
P01009	VAR_007006	P01009	386	2.3295	P01009	386	100	HPRD	00106	2.7e-15	87.7	1
P01009	VAR_007007	P01009	386	2.3295	P01009	386	100	HPRD	00106	2.7e-15	87.7	1
107400	.0014	P01009	393	4.1725	P01009	393	100	HPRD	00106	2.7e-15	67.4	1
P01009	VAR_007009	P01009	393	4.1725	P01009	393	100	HPRD	00106	2.7e-15	67.4	1
107400	.0004	P01009	400	2.3665	P01009	400	100	HPRD	00106	2.7e-15	37.7	1
P01008	VAR_007042	P01008	90	4.1605	O35684	29	32.337	HPRD	00106	2.8e-07	25.4	1
P01008	VAR_012316	P01008	95	4.0915	P05619	16	40.2703	HPRD	00106	2.8e-07	28.2	1
P01008	VAR_007044	P01008	112	4.2665	P05619	32	40.2703	HPRD	00106	2.8e-07	31.1	1
P01008	VAR_007047	P01008	133	3.7505	P07385	41	30.9091	HPRD	00106	2.8e-07	65	1
P01008	VAR_007053	P01008	158	2.9475	P05619	73	40.2703	HPRD	00106	2.8e-07	16.9	1
P01008	VAR_007056	P01008	198	4.4635	O35684	132	32.337	HPRD	00106	2.8e-07	61.4	1
P01008	VAR_007062	P01008	283	5.1405	P01008	283	100	HPRD	00106	2.8e-07	27.2	1
P01008	VAR_007063	P01008	302	2.1195	P01008	302	100	HPRD	00106	2.8e-07	10.4	1
P01008	VAR_007065	P01008	334	2.3375	P01012	262	31.8059	HPRD	00106	2.8e-07	90.3	0
107300	.0041	P01008	402	3.0865	P05120	357	35.3887	HPRD	00106	2.8e-07	8	1
107300	.0022	P01008	414	2.9365	P05619	333	40.2703	HPRD	00106	2.8e-07	18.3	1
P01008	VAR_007069	P01008	414	2.9365	P05619	333	40.2703	HPRD	00106	2.8e-07	18.3	1
107300	.0007	P01008	416	2.8365	P05619	335	40.2703	HPRD	00106	2.8e-07	1.1	1
107300	.0027	P01008	416	2.8365	P05619	335	40.2703	HPRD	00106	2.8e-07	1.1	1
P01008	VAR_007070	P01008	416	2.8365	P05619	335	40.2703	HPRD	00106	2.8e-07	1.1	1
P01008	VAR_007071	P01008	416	2.8365	P05619	335	40.2703	HPRD	00106	2.8e-07	1.1	1
107300	.0010	P01008	425	2.0935	P01008	425	100	HPRD	00106	2.8e-07	104.8	2
107300	.0020	P01008	425	2.0935	P01008	425	100	HPRD	00106	2.8e-07	104.8	2
107300	.0021	P01008	425	2.0935	P01008	425	100	HPRD	00106	2.8e-07	104.8	2
P01008	VAR_007075	P01008	425	2.0935	P01008	425	100	HPRD	00106	2.8e-07	104.8	2
P01008	VAR_007074	P01008	425	2.0935	P01008	425	100	HPRD	00106	2.8e-07	104.8	2
P01008	VAR_007076	P01008	425	2.0935	P01008	425	100	HPRD	00106	2.8e-07	104.8	2
107300	.0011	P01008	426	2.6475	P01008	426	100	HPRD	00106	2.8e-07	104	2
P01008	VAR_007077	P01008	426	2.6475	P01008	426	100	HPRD	00106	2.8e-07	104	2
P01008	VAR_007078	P01008	434	3.5255	P05619	352	40.2703	HPRD	00106	2.8e-07	96.2	1
P01008	VAR_007080	P01008	434	3.5255	P05619	352	40.2703	HPRD	00106	2.8e-07	96.2	1
P01008	VAR_007079	P01008	434	3.5255	P05619	352	40.2703	HPRD	00106	2.8e-07	96.2	1
P01008	VAR_007082	P01008	437	3.0805	P01008	437	100	HPRD	00106	2.8e-07	110.9	1
P01008	VAR_009258	P01008	438	3.3125	P01008	438	100	HPRD	00106	2.8e-07	79.6	1
P01008	VAR_007083	P01008	438	3.3125	P01008	438	100	HPRD	00106	2.8e-07	79.6	1
107300	.0019	P01008	439	4.1725	P05619	357	40.2703	HPRD	00106	2.8e-07	61.2	1
P01008	VAR_007084	P01008	439	4.1725	P05619	357	40.2703	HPRD	00106	2.8e-07	61.2	1
P01008	VAR_007085	P01008	439	4.1725	P05619	357	40.2703	HPRD	00106	2.8e-07	61.2	1
P01008	VAR_007087	P01008	456	3.5745	P05619	374	40.2703	HPRD	00106	2.8e-07	26.7	1
P01008	VAR_007088	P01008	457	2.5755	P01008	457	100	HPRD	00106	2.8e-07	1.6	1
605271	.0001	Q9UK55	324	5.6935	P01011	299	32.337	HPRD	00106	1.6e-12	1	1
107680	.0021	P02647	74	3.8155	P02647	74	100	HPRD	00130	2.1e-23	76.7	1
107680	.0016	P02647	84	2.7325	P02647	84	100	HPRD	00130	2.1e-23	73.4	1
P02647	VAR_000610	P02647	84	2.7325	P02647	84	100	HPRD	00130	2.1e-23	73.4	1
107680	.0024	P02647	114	2.4415	P02647	114	100	HPRD	00130	2.1e-23	66.4	1
107680	.0005	P02647	131	2.0385	P02647	131	100	HPRD	00130	2.1e-23	65.5	1
P02647	VAR_000616	P02647	132	4.1595	P02647	132	100	HPRD	00130	2.1e-23	65.8	1
107680	.0022	P02647	180	3.0165	P02647	180	100	HPRD	00130	2.1e-23	62.7	1
P02647	VAR_021362	P02647	180	3.0165	P02647	180	100	HPRD	00130	2.1e-23	62.7	1
107680	.0026	P02647	198	2.7505	P02647	198	100	HPRD	00130	2.1e-23	50.5	1
121050	.0008	NP_001990	1169	5.8665	Q9JJS8	152	30.7692	HPRD	00138	4.8e-64	68.8	1
P35556	VAR_010741	P35556	1252	5.8665	Q9JJS8	152	41.0256	HPRD	00138	7.2e-65	68.8	1
P35556	VAR_002350	P35556	1252	5.8665	Q9JJS8	152	41.0256	HPRD	00138	7.2e-65	68.8	1
134797	.0011	NP_000129	723	4.2195	P07204	441	42.4242	HPRD	00138	9.5e-57	20.2	0
134797	.0005	NP_000129	1249	5.8665	Q9JJS8	152	37.5	HPRD	00138	9.5e-57	68.8	1
P35555	VAR_002278	P35555	129	5.8775	P00740	108	50	HPRD	00138	2.5e-56	30.3	1
P35555	VAR_023865	P35555	541	5.8665	Q9JJS8	152	34.375	HPRD	00138	2.5e-56	68.8	1
P35555	VAR_017974	P35555	560	3.4765	P07204	469	45.1613	HPRD	00138	2.5e-56	90.5	0
P35555	VAR_002291	P35555	723	4.2195	P07204	441	42.4242	HPRD	00138	2.5e-56	20.2	0
P35555	VAR_017985	P35555	723	4.2195	P07204	441	42.4242	HPRD	00138	2.5e-56	20.2	0
P35555	VAR_017986	P35555	734	5.8665	Q9JJS8	152	38.2353	HPRD	00138	2.5e-56	68.8	1
P35555	VAR_017988	P35555	776	5.8665	Q9JJS8	152	34.375	HPRD	00138	2.5e-56	68.8	1
P35555	VAR_017989	P35555	776	5.8665	Q9JJS8	152	34.375	HPRD	00138	2.5e-56	68.8	1
P35555	VAR_017991	P35555	816	5.8775	P09871	143	37.5	HPRD	00138	2.5e-56	8.8	1
P35555	VAR_023871	P35555	832	5.8775	P08709	132	52	HPRD	00138	2.5e-56	35.5	0
P35555	VAR_017995	P35555	921	5.8665	Q9JJS8	152	30.7692	HPRD	00138	2.5e-56	68.8	1
P35555	VAR_023873	P35555	1058	3.4765	P07204	469	40.625	HPRD	00138	2.5e-56	90.5	0
P35555	VAR_002323	P35555	1249	5.8665	Q9JJS8	152	37.5	HPRD	00138	2.5e-56	68.8	1
P35555	VAR_023881	P35555	1333	5.8665	Q9JJS8	152	35.1351	HPRD	00138	2.5e-56	68.8	1
P35555	VAR_018007	P35555	1374	5.8665	Q9JJS8	152	40.625	HPRD	00138	2.5e-56	68.8	1
P35555	VAR_023884	P35555	1475	3.4765	P07204	469	51.6129	HPRD	00138	2.5e-56	90.5	0
P35555	VAR_023885	P35555	1475	3.4765	P07204	469	51.6129	HPRD	00138	2.5e-56	90.5	0
P35555	VAR_018019	P35555	1796	3.4765	P07204	469	36.8421	HPRD	00138	2.5e-56	90.5	0
P35555	VAR_002331	P35555	1893	2.7675	P07204	443	44.8276	HPRD	00138	2.5e-56	37.2	0
P35555	VAR_023895	P35555	1900	5.8665	Q9JJS8	152	40	HPRD	00138	2.5e-56	68.8	1
P35555	VAR_002339	P35555	2258	5.8665	Q9JJS8	152	40.625	HPRD	00138	2.5e-56	68.8	1
Q9UBX5	VAR_017153	Q9UBX5	227	2.9715	Q9JJS8	162	41.9355	HPRD	00138	3.4e-15	101.2	1
P78504	VAR_013203	P78504	386	2.1245	P00740	105	41.9355	HPRD	00138	3.2e-29	88.2	1
P82279	VAR_022943	P82279	195	5.8775	P09871	143	41.3793	HPRD	00138	5.4e-19	8.8	1
P82279	VAR_011642	P82279	250	5.8775	P08709	132	48.3871	HPRD	00138	5.4e-19	35.5	0
P82279	VAR_022946	P82279	383	5.8775	P08709	130	41.9355	HPRD	00138	5.4e-19	17.8	0
P82279	VAR_022954	P82279	681	5.8775	P09871	143	31.0345	HPRD	00138	5.4e-19	8.8	1
P82279	VAR_022966	P82279	894	2.6495	P00740	100	46.6667	HPRD	00138	5.4e-19	82.9	1
P82279	VAR_022977	P82279	1205	3.2905	P09871	161	34.4828	HPRD	00138	5.4e-19	99.8	1
P82279	VAR_022980	P82279	1321	5.8775	P08709	130	51.6129	HPRD	00138	5.4e-19	17.8	0
Q9UM47	VAR_012878	Q9UM47	146	5.8775	P08709	132	38.7097	HPRD	00138	8.7e-43	35.5	0
Q9UM47	VAR_012886	Q9UM47	222	5.8775	P08709	130	58.0645	HPRD	00138	8.7e-43	17.8	0
Q9UM47	VAR_012887	Q9UM47	224	5.8775	P08709	132	58.0645	HPRD	00138	8.7e-43	35.5	0
Q9UM47	VAR_012900	Q9UM47	1261	5.8775	P00740	108	38.7097	HPRD	00138	8.7e-43	30.3	1
P01130	VAR_005361	P01130	327	3.1985	P09871	145	38.2353	HPRD	00138	1.5e-138	38.8	1
P01130	VAR_005362	P01130	329	5.8775	P09871	147	38.2353	HPRD	00138	1.5e-138	23.6	1
P01130	VAR_005367	P01130	343	3.2905	P09871	161	38.2353	HPRD	00138	1.5e-138	99.8	1
P01130	VAR_005373	P01130	364	5.8665	Q9JJS8	152	40.625	HPRD	00138	1.5e-138	68.8	1
P10275	VAR_009746	P10275	601	5.8635	P15207	584	100	HPRD	00139	1.6e-24	35.9	1
P10275	VAR_009747	P10275	604	3.0905	P34021	309	42.6667	HPRD	00139	1.6e-24	46.7	0
313700	.0024	P10275	608	4.2555	P03372	234	53.3333	HPRD	00139	1.6e-24	NA	1
P10275	VAR_004685	P10275	608	4.2555	P03372	234	53.3333	HPRD	00139	1.6e-24	NA	1
P10275	VAR_009749	P10275	611	5.8635	P06536	492	76	HPRD	00139	1.6e-24	11.5	1
600983	.0010	P08235	645	5.8635	P06536	482	89.1892	HPRD	00139	2.6e-13	40.7	1
Q9Y5X4	VAR_010025	Q9Y5X4	97	4.2555	P03372	234	44	HPRD	00139	2.2e-74	NA	1
601769	.0002	P11473	73	4.2555	P03372	234	46.6667	HPRD	00139	1.3e-24	NA	1
P11473	VAR_004662	P11473	73	4.2555	P03372	234	46.6667	HPRD	00139	1.3e-24	NA	1
601769	.0011	P11473	391	2.9525	Q13133	415	39.4444	HPRD	00139	1.3e-24	41	0
P11473	VAR_004667	P11473	391	2.9525	Q13133	415	39.4444	HPRD	00139	1.3e-24	41	0
P37231	VAR_010728	P37231	495	2.3855	Q07869	458	69.2308	HPRD	00139	2.5e-31	66.7	1
P20594	VAR_022584	P20594	115	3.9385	P18910	128	41.8879	HPRD	00165	0	24	1
P52333	VAR_010498	P52333	910	3.2595	Q06187	481	32.2581	HPRD	00171	3.6e-27	27.1	1
131550	.0004	NP_005219	719	3.8115	Q06187	408	36.4754	HPRD	00171	5.2e-39	40.6	1
131550	.0005	NP_005219	719	3.8115	Q06187	408	36.4754	HPRD	00171	5.2e-39	40.6	1
P00533	VAR_019297	P00533	719	3.8115	Q06187	408	36.4754	HPRD	00171	5.2e-39	40.6	1
164860	.0007	P08581	1136	5.2545	P00520	295	40.4	HPRD	00171	3.8e-57	19.5	1
P08581	VAR_006291	P08581	1228	2.2965	P06213	1183	41.1765	HPRD	00171	3.8e-57	72.2	0
P08581	VAR_006290	P08581	1228	2.2965	P06213	1183	41.1765	HPRD	00171	3.8e-57	72.2	0
P08581	VAR_006292	P08581	1230	3.2925	P06213	1185	41.1765	HPRD	00171	3.8e-57	NA	0
P08581	VAR_006293	P08581	1230	3.2925	P06213	1185	41.1765	HPRD	00171	3.8e-57	NA	0
P08581	VAR_006294	P08581	1250	4.0535	Q06187	563	35.3414	HPRD	00171	3.8e-57	6.4	1
P02730	VAR_013786	P02730	147	2.3235	P02730	147	100	HPRD	00175	0	62.2	1
109270	.0003	P02730	327	2.0215	P02730	327	100	HPRD	00175	0	37.8	1
P02730	VAR_000800	P02730	327	2.0215	P02730	327	100	HPRD	00175	0	37.8	1
P19438	VAR_019329	P19438	51	2.2555	P19438	91	33.3333	HPRD	00178	4.7e-07	63.6	1
P19438	VAR_013410	P19438	59	5.8735	P19438	102	33.3333	HPRD	00178	4.7e-07	19.9	1
P19438	VAR_019302	P19438	59	5.8735	P19438	102	33.3333	HPRD	00178	4.7e-07	19.9	1
P19438	VAR_019303	P19438	62	5.8735	P19438	62	100	HPRD	00178	4.7e-07	1.1	1
P19438	VAR_013411	P19438	62	5.8735	P19438	62	100	HPRD	00178	4.7e-07	1.1	1
P19438	VAR_019304	P19438	99	5.8735	P19438	99	100	HPRD	00178	4.7e-07	20.1	0
600871	.0002	Q99684	403	2.7395	P03001	166	31.8182	HPRD	00180	5.7e-37	59.1	1
Q99684	VAR_016213	Q99684	403	2.7395	P03001	166	31.8182	HPRD	00180	5.7e-37	59.1	1
300075	.0017	P51812	268	3.7925	P49137	263	30.9623	HPRD	00182	1.1e-53	12.5	1
P51812	VAR_006196	P51812	431	3.8655	P05132	52	33.75	HPRD	00182	1.1e-53	65.6	0
218030	.0007	P80365	227	2.7005	P19992	147	30.5195	HPRD	00185	2.2e-13	79.9	1
P80365	VAR_015639	P80365	227	2.7005	P19992	147	30.5195	HPRD	00185	2.2e-13	79.9	1
P80365	VAR_015640	P80365	237	2.8115	P19992	157	30.5195	HPRD	00185	2.2e-13	47.5	1
P80365	VAR_015642	P80365	250	2.5215	P19992	170	30.5195	HPRD	00185	2.2e-13	9.9	1
P20807	VAR_009595	P20807	705	4.2085	Q64537	154	57.1429	HPRD	00240	7.3e-56	59.8	0
P20807	VAR_009596	P20807	705	4.2085	Q64537	154	57.1429	HPRD	00240	7.3e-56	59.8	0
P20807	VAR_009574	P20807	440	3.4495	Q07009	366	56.8627	HPRD	00253	8.9e-156	44.2	0
114240	.0010	P20807	490	3.9155	Q07009	416	56.8627	HPRD	00253	8.9e-156	86.3	0
P20807	VAR_009584	P20807	490	3.9155	Q07009	416	56.8627	HPRD	00253	8.9e-156	86.3	0
P20807	VAR_001367	P20807	490	3.9155	Q07009	416	56.8627	HPRD	00253	8.9e-156	86.3	0
P20807	VAR_009589	P20807	567	2.6565	Q07009	494	56.8627	HPRD	00253	8.9e-156	NA	0
P20807	VAR_009560	P20807	214	3.8115	Q07009	189	55.4422	HPRD	00255	1.5e-07	58.5	1
P20807	VAR_009561	P20807	215	2.3695	Q07009	190	55.4422	HPRD	00255	1.5e-07	8.3	1
114800	.0002	P00915	246	4.2185	O43570	275	36.8	HPRD	00260	1e-77	3.2	1
259730	.0007	NP_000058	40	3.9415	P23589	70	52.3622	HPRD	00260	6.2e-85	40.3	1
P04275	VAR_005802	P04275	1374	3.5875	P04275	1374	100	HPRD	00276	2.9e-15	23.8	0
P04275	VAR_005803	P04275	1374	3.5875	P04275	1374	100	HPRD	00276	2.9e-15	23.8	0
P53634	VAR_019038	P53634	236	4.1915	P53634	236	100	HPRD	00287	2.4e-32	38.3	1
P53634	VAR_009541	P53634	249	3.1535	P53634	249	100	HPRD	00287	2.4e-32	98.5	1
P53634	VAR_009542	P53634	252	4.5665	P53634	252	100	HPRD	00287	2.4e-32	35.2	1
P53634	VAR_019041	P53634	300	3.7935	O46427	183	42.7885	HPRD	00287	2.4e-32	31.4	0
P53634	VAR_019042	P53634	300	3.7935	O46427	183	42.7885	HPRD	00287	2.4e-32	31.4	0
P53634	VAR_009544	P53634	301	3.7795	P07711	181	38.5366	HPRD	00287	2.4e-32	38.2	0
P53634	VAR_019043	P53634	301	3.7795	P07711	181	38.5366	HPRD	00287	2.4e-32	38.2	0
P53634	VAR_019046	P53634	319	3.2045	P07711	199	38.5366	HPRD	00287	2.4e-32	19.5	0
P53634	VAR_019047	P53634	412	4.4565	P53634	412	100	HPRD	00287	2.4e-32	71.7	1
P53634	VAR_016936	P53634	429	6.3175	P53634	429	100	HPRD	00287	2.4e-32	58.5	1
140100	.0005	P00738	265	2.3585	P00742	341	32.381	HPRD	00289	1.5e-09	5.3	1
120580	.0002	NP_958850	534	2.1215	P00734	467	36.1991	HPRD	00289	8.7e-14	52.4	1
227500	.0003	P08709	238	5.5265	P00763	48	42.9907	HPRD	00289	8.8e-18	6.4	2
P08709	VAR_006506	P08709	238	5.5265	P00763	48	42.9907	HPRD	00289	8.8e-18	6.4	2
227500	.0004	P08709	307	2.1215	P00760	109	42.0561	HPRD	00289	8.8e-18	18.1	1
P08709	VAR_014417	P08709	307	2.1215	P00760	109	42.0561	HPRD	00289	8.8e-18	18.1	1
P08709	VAR_006509	P08709	307	2.1215	P00760	109	42.0561	HPRD	00289	8.8e-18	18.1	1
P08709	VAR_006517	P08709	402	3.7625	P00763	198	42.9907	HPRD	00289	8.8e-18	28.6	0
P08709	VAR_006516	P08709	402	3.7625	P00763	198	42.9907	HPRD	00289	8.8e-18	28.6	0
P08709	VAR_015144	P08709	403	3.7375	P00763	199	42.9907	HPRD	00289	8.8e-18	0.8	0
P08709	VAR_014420	P08709	435	2.9315	P00763	227	42.9907	HPRD	00289	8.8e-18	12	0
176930	.0004	P00734	425	2.3695	P00734	425	100	HPRD	00289	2.7e-09	44.5	2
P00734	VAR_006715	P00734	425	2.3695	P00734	425	100	HPRD	00289	2.7e-09	44.5	2
176930	.0005	P00734	601	2.9315	P00734	601	100	HPRD	00289	2.7e-09	6.3	0
P00734	VAR_006719	P00734	601	2.9315	P00734	601	100	HPRD	00289	2.7e-09	6.3	0
306900	.0062	NP_000124	363	2.7795	P00743	370	47.0046	HPRD	00289	2e-21	28.9	0
P00740	VAR_006594	P00740	363	2.7795	P00743	370	47.0046	HPRD	00289	2e-21	28.9	0
P00740	VAR_006600	P00740	390	2.3825	P08709	383	42.7928	HPRD	00289	2e-21	15.8	0
P00790	VAR_006483	P00790	92	2.0945	P07339	95	50	HPRD	00294	2.7e-68	56.8	1
602049	.0001	P15153	57	4.2295	P15153	57	100	HPRD	00309	9.9e-71	8.8	0
P15153	VAR_017452	P15153	57	4.2295	P15153	57	100	HPRD	00309	9.9e-71	8.8	0
180200	.0003	P06400	445	3.8295	P06400	445	100	HPRD	00312	2.4e-66	20	1
P06400	VAR_010049	P06400	530	3.9715	P06400	530	100	HPRD	00312	2.4e-66	61.4	1
180200	.0004	P06400	567	3.6555	P06400	567	100	HPRD	00312	2.4e-66	9.8	1
P06400	VAR_005579	P06400	567	3.6555	P06400	567	100	HPRD	00312	2.4e-66	9.8	1
P06400	VAR_005581	P06400	654	2.9415	P06400	654	100	HPRD	00312	2.4e-66	19.3	1
P06400	VAR_010050	P06400	657	2.9585	P06400	657	100	HPRD	00312	2.4e-66	43.6	1
180200	.0019	P06400	661	4.2185	P06400	661	100	HPRD	00312	2.4e-66	18.7	1
P06400	VAR_005582	P06400	661	4.2185	P06400	661	100	HPRD	00312	2.4e-66	18.7	1
124020	.0003	P33261	212	3.1445	P10632	212	77.9736	HPRD	00326	1.3e-10	56.1	1
300104	.0002	P31150	70	3.7975	P39958	78	55.7604	HPRD	00341	2.2e-36	77.7	0
136530	.0002	P01225	69	5.8635	P01225	69	100	HPRD	00343	2.8e-18	23.9	0
188540	.0002	P01222	32	3.5715	P01225	31	42.3077	HPRD	00343	3e-21	46.4	0
188540	.0001	P01222	49	3.8535	P01225	48	42.3077	HPRD	00343	3e-21	57.3	0
188540	.0004	P01222	69	4.1405	P01225	66	42.3077	HPRD	00343	3e-21	74.1	0
152780	.0004	P01229	56	3.8535	P01233	56	86.5385	HPRD	00343	1.1e-62	53.5	0
152780	.0001	P01229	74	4.1405	P01233	74	86.5385	HPRD	00343	1.1e-62	62	0
P12107	VAR_013583	P12107	625	3.8635	P02452	148	42.1053	HPRD	00355	1.4e-204	123.2	1
P12107	VAR_013584	P12107	676	3.8635	P02452	139	52.6316	HPRD	00355	1.4e-204	138	1
P12107	VAR_013587	P12107	1516	3.8635	P02452	136	42.1053	HPRD	00355	1.4e-204	122.5	1
P13942	VAR_010655	P13942	808	3.7635	P02452	133	40.3509	HPRD	00355	1.5e-209	155.2	1
120190	.0003	P05997	960	3.8635	P02452	136	42.1053	HPRD	00355	8.7e-214	122.5	1
P05997	VAR_013588	P05997	960	3.8635	P02452	136	42.1053	HPRD	00355	8.7e-214	122.5	1
120290	.0004	NP_542412	977	3.8635	P02452	148	43.8596	HPRD	00355	5.8e-208	123.2	1
P02452	VAR_001644	P02452	221	3.8635	P02452	151	47.3684	HPRD	00355	1.9e-211	121.9	1
P02452	VAR_001646	P02452	263	3.7635	P02452	133	35.0877	HPRD	00355	1.9e-211	155.2	1
P02452	VAR_001647	P02452	263	3.7635	P02452	133	35.0877	HPRD	00355	1.9e-211	155.2	1
P02452	VAR_001648	P02452	272	3.8635	P02452	142	35.0877	HPRD	00355	1.9e-211	135.6	1
P02452	VAR_001649	P02452	275	3.8635	P02452	145	35.0877	HPRD	00355	1.9e-211	67.3	1
P02452	VAR_001650	P02452	332	3.8635	P02452	142	45.614	HPRD	00355	1.9e-211	135.6	1
P02452	VAR_001654	P02452	383	3.7635	P02452	133	40.3509	HPRD	00355	1.9e-211	155.2	1
P02452	VAR_001655	P02452	389	3.8635	P02452	139	40.3509	HPRD	00355	1.9e-211	138	1
P02452	VAR_001656	P02452	389	3.8635	P02452	139	40.3509	HPRD	00355	1.9e-211	138	1
P02452	VAR_001657	P02452	398	3.8635	P02452	148	40.3509	HPRD	00355	1.9e-211	123.2	1
P02452	VAR_001658	P02452	398	3.8635	P02452	148	40.3509	HPRD	00355	1.9e-211	123.2	1
P02452	VAR_001659	P02452	401	3.8635	P02452	151	40.3509	HPRD	00355	1.9e-211	121.9	1
P02452	VAR_001672	P02452	569	3.8635	P02452	139	43.8596	HPRD	00355	1.9e-211	138	1
P02452	VAR_001675	P02452	638	3.8635	P02452	148	43.8596	HPRD	00355	1.9e-211	123.2	1
P02452	VAR_001677	P02452	701	3.8635	P02452	151	40.3509	HPRD	00355	1.9e-211	121.9	1
P02452	VAR_001683	P02452	743	3.7635	P02452	133	40.3509	HPRD	00355	1.9e-211	155.2	1
P02452	VAR_001684	P02452	743	3.7635	P02452	133	40.3509	HPRD	00355	1.9e-211	155.2	1
P02452	VAR_001688	P02452	809	3.8635	P02452	136	42.1053	HPRD	00355	1.9e-211	122.5	1
P02452	VAR_001689	P02452	815	3.8635	P02452	142	42.1053	HPRD	00355	1.9e-211	135.6	1
P02452	VAR_001690	P02452	821	3.8635	P02452	148	42.1053	HPRD	00355	1.9e-211	123.2	1
P02452	VAR_008118	P02452	866	3.7635	P02452	133	43.8596	HPRD	00355	1.9e-211	155.2	1
P02452	VAR_001696	P02452	869	3.8635	P02452	136	43.8596	HPRD	00355	1.9e-211	122.5	1
P02452	VAR_001697	P02452	884	3.8635	P02452	151	43.8596	HPRD	00355	1.9e-211	121.9	1
P02452	VAR_001699	P02452	926	3.7635	P02452	133	42.1053	HPRD	00355	1.9e-211	155.2	1
P02452	VAR_001708	P02452	1049	3.8635	P02452	136	43.8596	HPRD	00355	1.9e-211	122.5	1
P02452	VAR_001709	P02452	1058	3.8635	P02452	145	43.8596	HPRD	00355	1.9e-211	67.3	1
P02452	VAR_001710	P02452	1061	3.8635	P02452	148	43.8596	HPRD	00355	1.9e-211	123.2	1
P02452	VAR_001711	P02452	1061	3.8635	P02452	148	43.8596	HPRD	00355	1.9e-211	123.2	1
P02452	VAR_001719	P02452	1106	3.7635	P02452	133	45.614	HPRD	00355	1.9e-211	155.2	1
P02452	VAR_001720	P02452	1124	3.8635	P02452	151	45.614	HPRD	00355	1.9e-211	121.9	1
P02452	VAR_001725	P02452	1166	3.7635	P02452	133	43.8596	HPRD	00355	1.9e-211	155.2	1
P02452	VAR_001726	P02452	1172	3.8635	P02452	139	43.8596	HPRD	00355	1.9e-211	138	1
120150	.0021	P02452	1178	3.8635	P02452	145	43.8596	HPRD	00355	1.9e-211	67.3	1
P02452	VAR_001727	P02452	1181	3.8635	P02452	148	43.8596	HPRD	00355	1.9e-211	123.2	1
P02452	VAR_001728	P02452	1184	3.8635	P02452	151	43.8596	HPRD	00355	1.9e-211	121.9	1
P08123	VAR_001862	P08123	433	3.8635	P02452	151	42.1053	HPRD	00355	8.8e-205	121.9	1
P08123	VAR_001866	P08123	547	3.8635	P02452	145	40.3509	HPRD	00355	8.8e-205	67.3	1
P08123	VAR_001874	P08123	670	3.8635	P02452	148	42.1053	HPRD	00355	8.8e-205	123.2	1
P08123	VAR_001878	P08123	730	3.8635	P02452	145	40.3509	HPRD	00355	8.8e-205	67.3	1
P08123	VAR_001879	P08123	736	3.8635	P02452	151	40.3509	HPRD	00355	8.8e-205	121.9	1
P08123	VAR_001884	P08123	778	3.7635	P02452	133	47.3684	HPRD	00355	8.8e-205	155.2	1
P08123	VAR_001885	P08123	784	3.8635	P02452	139	47.3684	HPRD	00355	8.8e-205	138	1
P08123	VAR_001886	P08123	787	3.8635	P02452	142	47.3684	HPRD	00355	8.8e-205	135.6	1
P08123	VAR_001887	P08123	790	3.8635	P02452	145	47.3684	HPRD	00355	8.8e-205	67.3	1
P08123	VAR_001888	P08123	796	3.8635	P02452	151	47.3684	HPRD	00355	8.8e-205	121.9	1
P08123	VAR_008120	P08123	973	3.8635	P02452	148	38.5965	HPRD	00355	8.8e-205	123.2	1
P08123	VAR_001900	P08123	1078	3.7635	P02452	133	45.614	HPRD	00355	8.8e-205	155.2	1
P08123	VAR_001901	P08123	1096	3.8635	P02452	151	45.614	HPRD	00355	8.8e-205	121.9	1
120160	.0010	NP_000080	547	3.8635	P02452	145	42.1053	HPRD	00355	8.5e-207	67.3	1
120160	.0030	NP_000080	661	3.8635	P02452	139	42.1053	HPRD	00355	8.5e-207	138	1
120160	.0008	NP_000080	907	3.8635	P02452	142	40.3509	HPRD	00355	8.5e-207	135.6	1
120160	.0015	NP_000080	976	3.8635	P02452	151	38.5965	HPRD	00355	8.5e-207	121.9	1
Q02388	VAR_011169	Q02388	1812	3.8635	P02452	139	47.3684	HPRD	00355	6.5e-264	138	1
Q02388	VAR_015520	Q02388	1815	3.8635	P02452	142	47.3684	HPRD	00355	6.5e-264	135.6	1
Q02388	VAR_011184	Q02388	2064	3.8635	P02452	136	40.3509	HPRD	00355	6.5e-264	122.5	1
Q02388	VAR_001825	Q02388	2073	3.8635	P02452	145	40.3509	HPRD	00355	6.5e-264	67.3	1
Q02388	VAR_001826	Q02388	2076	3.8635	P02452	148	40.3509	HPRD	00355	6.5e-264	123.2	1
Q02388	VAR_001827	Q02388	2079	3.8635	P02452	151	40.3509	HPRD	00355	6.5e-264	121.9	1
Q02388	VAR_011185	Q02388	2079	3.8635	P02452	151	40.3509	HPRD	00355	6.5e-264	121.9	1
Q02388	VAR_011188	Q02388	2207	3.8635	P02452	139	42.8571	HPRD	00355	6.5e-264	138	1
Q02388	VAR_011190	Q02388	2263	3.8635	P02452	136	42.1053	HPRD	00355	6.5e-264	122.5	1
Q02388	VAR_011194	Q02388	2366	3.8635	P02452	142	42.8571	HPRD	00355	6.5e-264	135.6	1
Q02388	VAR_011195	Q02388	2369	3.8635	P02452	145	42.8571	HPRD	00355	6.5e-264	67.3	1
Q02388	VAR_001830	Q02388	2569	3.8635	P02452	148	43.8596	HPRD	00355	6.5e-264	123.2	1
Q02388	VAR_001832	Q02388	2623	3.8635	P02452	142	33.3333	HPRD	00355	6.5e-264	135.6	1
Q02388	VAR_001836	Q02388	2749	3.8635	P02452	139	42.8571	HPRD	00355	6.5e-264	138	1
P02458	VAR_001742	P02458	285	3.8635	P02452	142	49.1228	HPRD	00355	3.9e-218	135.6	1
P02458	VAR_023929	P02458	648	3.8635	P02452	145	38.5965	HPRD	00355	3.9e-218	67.3	1
P02458	VAR_024820	P02458	648	3.8635	P02452	145	38.5965	HPRD	00355	3.9e-218	67.3	1
P02458	VAR_024821	P02458	702	3.8635	P02452	139	42.1053	HPRD	00355	3.9e-218	138	1
P02458	VAR_017641	P02458	702	3.8635	P02452	139	42.1053	HPRD	00355	3.9e-218	138	1
P02458	VAR_001749	P02458	705	3.8635	P02452	142	42.1053	HPRD	00355	3.9e-218	135.6	1
P02458	VAR_017642	P02458	711	3.8635	P02452	148	42.1053	HPRD	00355	3.9e-218	123.2	1
P02458	VAR_001752	P02458	822	3.8635	P02452	136	47.3684	HPRD	00355	3.9e-218	122.5	1
P02458	VAR_017644	P02458	825	3.8635	P02452	139	47.3684	HPRD	00355	3.9e-218	138	1
P02458	VAR_023931	P02458	828	3.8635	P02452	142	47.3684	HPRD	00355	3.9e-218	135.6	1
P02458	VAR_017646	P02458	879	3.7635	P02452	133	43.8596	HPRD	00355	3.9e-218	155.2	1
P02458	VAR_001757	P02458	948	3.8635	P02452	142	45.614	HPRD	00355	3.9e-218	135.6	1
P02458	VAR_001761	P02458	1074	3.8635	P02452	148	45.614	HPRD	00355	3.9e-218	123.2	1
P02458	VAR_001764	P02458	1119	3.7635	P02452	133	43.8596	HPRD	00355	3.9e-218	155.2	1
P02458	VAR_001765	P02458	1128	3.8635	P02452	142	43.8596	HPRD	00355	3.9e-218	135.6	1
120140	.0044	NP_001835	717	3.8635	P02452	145	38.5965	HPRD	00355	3.8e-220	67.3	1
P02461	VAR_001769	P02461	201	3.8635	P02452	139	49.1228	HPRD	00355	7.8e-229	138	1
P02461	VAR_011098	P02461	204	3.8635	P02452	142	49.1228	HPRD	00355	7.8e-229	135.6	1
P02461	VAR_011099	P02461	204	3.8635	P02452	142	49.1228	HPRD	00355	7.8e-229	135.6	1
P02461	VAR_011100	P02461	210	3.8635	P02452	148	49.1228	HPRD	00355	7.8e-229	123.2	1
P02461	VAR_011111	P02461	264	3.8635	P02452	136	40.3509	HPRD	00355	7.8e-229	122.5	1
P02461	VAR_011112	P02461	267	3.8635	P02452	139	40.3509	HPRD	00355	7.8e-229	138	1
P02461	VAR_011113	P02461	321	3.7635	P02452	133	42.1053	HPRD	00355	7.8e-229	155.2	1
P02461	VAR_011114	P02461	327	3.8635	P02452	139	42.1053	HPRD	00355	7.8e-229	138	1
P02461	VAR_011117	P02461	444	3.8635	P02452	136	36.8421	HPRD	00355	7.8e-229	122.5	1
P02461	VAR_011119	P02461	501	3.7635	P02452	133	42.1053	HPRD	00355	7.8e-229	155.2	1
P02461	VAR_011120	P02461	519	3.8635	P02452	151	42.1053	HPRD	00355	7.8e-229	121.9	1
P02461	VAR_001773	P02461	567	3.8635	P02452	139	42.1053	HPRD	00355	7.8e-229	138	1
P02461	VAR_011124	P02461	636	3.8635	P02452	148	42.1053	HPRD	00355	7.8e-229	123.2	1
P02461	VAR_011128	P02461	699	3.8635	P02452	151	43.8596	HPRD	00355	7.8e-229	121.9	1
P02461	VAR_011131	P02461	744	3.8635	P02452	136	42.1053	HPRD	00355	7.8e-229	122.5	1
P02461	VAR_001780	P02461	756	3.8635	P02452	148	42.1053	HPRD	00355	7.8e-229	123.2	1
P02461	VAR_001783	P02461	804	3.7635	P02452	133	40.3509	HPRD	00355	7.8e-229	155.2	1
P02461	VAR_011134	P02461	879	3.8635	P02452	148	52.6316	HPRD	00355	7.8e-229	123.2	1
P02461	VAR_011135	P02461	882	3.8635	P02452	151	52.6316	HPRD	00355	7.8e-229	121.9	1
P02461	VAR_011140	P02461	924	3.7635	P02452	133	42.1053	HPRD	00355	7.8e-229	155.2	1
P02461	VAR_001786	P02461	936	3.8635	P02452	145	42.1053	HPRD	00355	7.8e-229	67.3	1
P02461	VAR_001787	P02461	936	3.8635	P02452	145	42.1053	HPRD	00355	7.8e-229	67.3	1
P02461	VAR_001788	P02461	939	3.8635	P02452	148	42.1053	HPRD	00355	7.8e-229	123.2	1
P02461	VAR_011141	P02461	942	3.8635	P02452	151	42.1053	HPRD	00355	7.8e-229	121.9	1
P02461	VAR_011144	P02461	984	3.7635	P02452	133	38.5965	HPRD	00355	7.8e-229	155.2	1
P02461	VAR_001791	P02461	996	3.8635	P02452	145	38.5965	HPRD	00355	7.8e-229	67.3	1
P02461	VAR_011145	P02461	999	3.8635	P02452	148	38.5965	HPRD	00355	7.8e-229	123.2	1
P02461	VAR_011149	P02461	1044	3.7635	P02452	133	43.8596	HPRD	00355	7.8e-229	155.2	1
P02461	VAR_001793	P02461	1050	3.8635	P02452	139	43.8596	HPRD	00355	7.8e-229	138	1
P02461	VAR_011150	P02461	1050	3.8635	P02452	139	43.8596	HPRD	00355	7.8e-229	138	1
P02461	VAR_001797	P02461	1104	3.7635	P02452	133	43.8596	HPRD	00355	7.8e-229	155.2	1
P02461	VAR_011155	P02461	1164	3.7635	P02452	133	38.5965	HPRD	00355	7.8e-229	155.2	1
P02461	VAR_011156	P02461	1164	3.7635	P02452	133	38.5965	HPRD	00355	7.8e-229	155.2	1
P02461	VAR_001798	P02461	1164	3.7635	P02452	133	38.5965	HPRD	00355	7.8e-229	155.2	1
P02461	VAR_001799	P02461	1167	3.8635	P02452	136	38.5965	HPRD	00355	7.8e-229	122.5	1
P02461	VAR_001800	P02461	1170	3.8635	P02452	139	38.5965	HPRD	00355	7.8e-229	138	1
P02461	VAR_011157	P02461	1170	3.8635	P02452	139	38.5965	HPRD	00355	7.8e-229	138	1
P02461	VAR_001801	P02461	1173	3.8635	P02452	142	38.5965	HPRD	00355	7.8e-229	135.6	1
P02461	VAR_011158	P02461	1173	3.8635	P02452	142	38.5965	HPRD	00355	7.8e-229	135.6	1
P02461	VAR_001802	P02461	1176	3.8635	P02452	145	38.5965	HPRD	00355	7.8e-229	67.3	1
P02461	VAR_011159	P02461	1179	3.8635	P02452	148	38.5965	HPRD	00355	7.8e-229	123.2	1
P02461	VAR_001803	P02461	1182	3.8635	P02452	151	38.5965	HPRD	00355	7.8e-229	121.9	1
Q01955	VAR_011212	Q01955	1207	3.8635	P02452	139	36.8421	HPRD	00355	0	138	1
Q01955	VAR_011217	Q01955	1334	3.8635	P02452	148	43.8596	HPRD	00355	0	123.2	1
Q01955	VAR_011219	Q01955	1661	4.2015	Q7SIB2	221	49.3827	HPRD	00355	0	18.3	1
120130	.0002	P02462	921	3.8635	P02452	151	38.5965	HPRD	00355	0	121.9	1
120130	.0001	P02462	1408	3.8635	P02452	148	38.5965	HPRD	00355	0	123.2	1
P29400	VAR_001915	P29400	129	3.7635	P02452	133	47.3684	HPRD	00355	0	155.2	1
P29400	VAR_001916	P29400	129	3.7635	P02452	133	47.3684	HPRD	00355	0	155.2	1
P29400	VAR_011221	P29400	192	3.8635	P02452	136	54.386	HPRD	00355	0	122.5	1
P29400	VAR_011222	P29400	204	3.8635	P02452	148	54.386	HPRD	00355	0	123.2	1
P29400	VAR_011229	P29400	319	3.8635	P02452	139	42.1053	HPRD	00355	0	138	1
P29400	VAR_001923	P29400	325	3.8635	P02452	145	42.1053	HPRD	00355	0	67.3	1
P29400	VAR_001924	P29400	325	3.8635	P02452	145	42.1053	HPRD	00355	0	67.3	1
P29400	VAR_007992	P29400	331	3.8635	P02452	151	42.1053	HPRD	00355	0	121.9	1
P29400	VAR_001929	P29400	383	3.7635	P02452	133	42.8571	HPRD	00355	0	155.2	1
P29400	VAR_001930	P29400	400	3.8635	P02452	151	42.8571	HPRD	00355	0	121.9	1
P29400	VAR_001939	P29400	521	3.8635	P02452	136	38.5965	HPRD	00355	0	122.5	1
P29400	VAR_001940	P29400	521	3.8635	P02452	136	38.5965	HPRD	00355	0	122.5	1
P29400	VAR_011237	P29400	524	3.8635	P02452	139	38.5965	HPRD	00355	0	138	1
P29400	VAR_011241	P29400	603	3.8635	P02452	145	43.8596	HPRD	00355	0	67.3	1
P29400	VAR_011242	P29400	609	3.8635	P02452	151	43.8596	HPRD	00355	0	121.9	1
P29400	VAR_001942	P29400	609	3.8635	P02452	151	43.8596	HPRD	00355	0	121.9	1
P29400	VAR_008000	P29400	669	3.8635	P02452	136	42.1053	HPRD	00355	0	122.5	1
P29400	VAR_011249	P29400	681	3.8635	P02452	148	42.1053	HPRD	00355	0	123.2	1
P29400	VAR_001947	P29400	684	3.8635	P02452	151	42.1053	HPRD	00355	0	121.9	1
P29400	VAR_001950	P29400	796	3.8635	P02452	142	47.3684	HPRD	00355	0	135.6	1
P29400	VAR_011253	P29400	802	3.8635	P02452	148	47.3684	HPRD	00355	0	123.2	1
P29400	VAR_011269	P29400	1036	3.7635	P02452	133	42.1053	HPRD	00355	0	155.2	1
P29400	VAR_011270	P29400	1039	3.8635	P02452	136	42.1053	HPRD	00355	0	122.5	1
P29400	VAR_011271	P29400	1045	3.8635	P02452	142	42.1053	HPRD	00355	0	135.6	1
P29400	VAR_001956	P29400	1104	3.8635	P02452	142	40.3509	HPRD	00355	0	135.6	1
P29400	VAR_008008	P29400	1107	3.8635	P02452	145	40.3509	HPRD	00355	0	67.3	1
P29400	VAR_011275	P29400	1158	3.8635	P02452	136	42.1053	HPRD	00355	0	122.5	1
P29400	VAR_008009	P29400	1161	3.8635	P02452	139	42.1053	HPRD	00355	0	138	1
P29400	VAR_011276	P29400	1167	3.8635	P02452	145	42.1053	HPRD	00355	0	67.3	1
P29400	VAR_011277	P29400	1170	3.8635	P02452	148	42.1053	HPRD	00355	0	123.2	1
P29400	VAR_008011	P29400	1220	3.8635	P02452	139	40.3509	HPRD	00355	0	138	1
P29400	VAR_011281	P29400	1229	3.8635	P02452	148	40.3509	HPRD	00355	0	123.2	1
P29400	VAR_008012	P29400	1333	3.7635	P02452	133	36.8421	HPRD	00355	0	155.2	1
P29400	VAR_001964	P29400	1421	3.7635	P02452	133	43.8596	HPRD	00355	0	155.2	1
P29400	VAR_008013	P29400	1427	3.8635	P02452	139	43.8596	HPRD	00355	0	138	1
P29400	VAR_001968	P29400	1517	4.3015	Q7SIB2	61	58.2278	HPRD	00355	0	36.6	2
P29400	VAR_001973	P29400	1649	2.9745	Q7SIB2	193	58.0247	HPRD	00355	0	22.8	2
P29400	VAR_001973	P29400	1649	2.9745	P02462	1633	58.0247	HPRD	00355	0	21.3	2
P29400	VAR_011290	P29400	1677	4.2015	Q7SIB2	221	58.0247	HPRD	00355	0	18.3	1
P29400	VAR_001974	P29400	1677	4.2015	Q7SIB2	221	58.0247	HPRD	00355	0	18.3	1
120550	.0001	P02745	208	2.0595	P02746	213	37.8151	HPRD	00357	6.4e-23	58.7	0
Q03692	VAR_001844	Q03692	598	3.7145	Q00780	661	61.2903	HPRD	00357	0	30.9	1
P43246	VAR_004488	P43246	834	3.3615	P23909	779	48.9083	HPRD	00389	0	83.2	1
P40692	VAR_004438	P40692	64	2.5405	P54278	71	37.1134	HPRD	00390	0	36.7	1
234000	.0001	P00748	590	5.0205	P00747	784	43.9252	HPRD	00397	1.6e-18	15	1
P00748	VAR_006624	P00748	590	5.0205	P00747	784	43.9252	HPRD	00397	1.6e-18	15	1
264900	.0014	P03951	418	3.5305	P00761	35	40.3756	HPRD	00397	8.4e-23	16.1	1
264900	.0010	P03951	430	2.8135	P00761	47	40.3756	HPRD	00397	8.4e-23	89.6	1
P03951	VAR_012093	P03951	430	2.8135	P00761	47	40.3756	HPRD	00397	8.4e-23	89.6	1
264900	.0015	P03951	587	4.7635	P00766	207	40.1826	HPRD	00397	8.4e-23	67	1
605511	.0003	P57727	251	5.0795	P00761	42	40.3756	HPRD	00397	3.8e-23	66.9	1
P57727	VAR_011678	P57727	251	5.0795	P00761	42	40.3756	HPRD	00397	3.8e-23	66.9	1
605511	.0004	P57727	404	3.8795	P07338	216	41.2844	HPRD	00397	3.8e-23	70.3	1
P57727	VAR_011679	P57727	404	3.8795	P07338	216	41.2844	HPRD	00397	3.8e-23	70.3	1
P57727	VAR_013495	P57727	407	4.2305	P07338	219	41.2844	HPRD	00397	3.8e-23	36.8	1
P00740	VAR_006548	P00740	102	5.8775	P09871	143	37.931	HPRD	00397	6.3e-33	8.8	1
306900	.0022	P00740	106	3.2965	P00740	106	100	HPRD	00397	6.3e-33	19.3	1
P00740	VAR_017346	P00740	106	3.2965	P00740	106	100	HPRD	00397	6.3e-33	19.3	1
P00740	VAR_006549	P00740	106	3.2965	P00740	106	100	HPRD	00397	6.3e-33	19.3	1
P00740	VAR_006550	P00740	108	5.8775	P00740	108	100	HPRD	00397	6.3e-33	30.3	1
306900	.0024	P00740	160	3.2905	P09871	161	31.4286	HPRD	00397	6.3e-33	99.8	1
P00740	VAR_006564	P00740	160	3.2905	P09871	161	31.4286	HPRD	00397	6.3e-33	99.8	1
P00740	VAR_006575	P00740	241	3.2955	P00761	23	45.7143	HPRD	00397	6.3e-33	59.6	1
P00740	VAR_017352	P00740	241	3.2955	P00761	23	45.7143	HPRD	00397	6.3e-33	59.6	1
P00740	VAR_017312	P00740	252	5.5265	P00761	33	45.7143	HPRD	00397	6.3e-33	20.4	2
P00740	VAR_017353	P00740	252	5.5265	P00761	33	45.7143	HPRD	00397	6.3e-33	20.4	2
P00740	VAR_006576	P00740	253	3.3635	P00761	34	45.7143	HPRD	00397	6.3e-33	37.5	1
P00740	VAR_006577	P00740	253	3.3635	P00761	34	45.7143	HPRD	00397	6.3e-33	37.5	1
P00740	VAR_006578	P00740	265	3.2395	P00761	46	45.7143	HPRD	00397	6.3e-33	39.8	1
P00740	VAR_006580	P00740	283	2.0315	P00761	62	45.7143	HPRD	00397	6.3e-33	47.1	1
P00740	VAR_006584	P00740	302	4.6565	P00761	81	45.7143	HPRD	00397	6.3e-33	36.1	1
P00740	VAR_017315	P00740	306	2.6085	P00761	85	45.7143	HPRD	00397	6.3e-33	47.5	0
P00740	VAR_006585	P00740	316	2.9635	P00761	93	45.7143	HPRD	00397	6.3e-33	61.1	1
P00740	VAR_017354	P00740	318	2.6425	P00761	95	45.7143	HPRD	00397	6.3e-33	69.2	1
P00740	VAR_006586	P00740	321	2.6565	P00761	98	45.7143	HPRD	00397	6.3e-33	25.6	1
P00740	VAR_006587	P00740	333	3.2575	P00761	110	45.7143	HPRD	00397	6.3e-33	82.4	1
P00740	VAR_017355	P00740	333	3.2575	P00761	110	45.7143	HPRD	00397	6.3e-33	82.4	1
P00740	VAR_006591	P00740	356	5.3315	P00761	129	45.7143	HPRD	00397	6.3e-33	62.1	2
P00740	VAR_006592	P00740	357	3.3695	P00761	130	45.7143	HPRD	00397	6.3e-33	69.2	1
P00740	VAR_017316	P00740	357	3.3695	P00761	130	45.7143	HPRD	00397	6.3e-33	69.2	1
P00740	VAR_006601	P00740	394	3.7815	P00761	168	45.7143	HPRD	00397	6.3e-33	27.9	1
P00740	VAR_017317	P00740	397	2.6055	P00761	171	45.7143	HPRD	00397	6.3e-33	5.2	1
P00740	VAR_017362	P00740	407	5.2055	P00761	181	45.7143	HPRD	00397	6.3e-33	86.7	2
P00740	VAR_006604	P00740	407	5.2055	P00761	181	45.7143	HPRD	00397	6.3e-33	86.7	2
P00740	VAR_017318	P00740	410	3.7375	P00761	184	45.7143	HPRD	00397	6.3e-33	67.9	2
P00740	VAR_017320	P00740	411	3.6505	P00761	185	45.7143	HPRD	00397	6.3e-33	65.6	2
P00740	VAR_017319	P00740	411	3.6505	P00761	185	45.7143	HPRD	00397	6.3e-33	65.6	2
P00740	VAR_017363	P00740	412	3.8665	P00761	186	45.7143	HPRD	00397	6.3e-33	71	1
P00740	VAR_006605	P00740	413	3.6385	P00761	187	45.7143	HPRD	00397	6.3e-33	27.1	1
P00740	VAR_017321	P00740	414	3.8795	P00761	188	45.7143	HPRD	00397	6.3e-33	75.3	1
P00740	VAR_006609	P00740	430	3.2185	P00761	200	45.7143	HPRD	00397	6.3e-33	46.1	2
P00740	VAR_006610	P00740	431	4.6935	P00761	201	45.7143	HPRD	00397	6.3e-33	36	2
P00740	VAR_006611	P00740	431	4.6935	P00761	201	45.7143	HPRD	00397	6.3e-33	36	2
P00740	VAR_006612	P00740	432	3.1415	P00761	202	45.7143	HPRD	00397	6.3e-33	40.3	2
P00740	VAR_006613	P00740	432	3.1415	P00761	202	45.7143	HPRD	00397	6.3e-33	40.3	2
P00740	VAR_017364	P00740	435	5.0205	P00761	205	45.7143	HPRD	00397	6.3e-33	18.6	2
P00740	VAR_017365	P00740	442	2.9315	P00761	212	45.7143	HPRD	00397	6.3e-33	5.7	2
P00740	VAR_017322	P00740	442	2.9315	P00761	212	45.7143	HPRD	00397	6.3e-33	5.7	2
P00740	VAR_006620	P00740	450	3.3235	P00761	220	45.7143	HPRD	00397	6.3e-33	31.8	1
P00740	VAR_017324	P00740	453	5.6175	P00761	223	45.7143	HPRD	00397	6.3e-33	67.7	1
P04070	VAR_006648	P04070	108	2.1925	P00740	105	43.3333	HPRD	00397	1.1e-31	88.2	1
P04070	VAR_006649	P04070	109	3.2965	P00740	106	43.3333	HPRD	00397	1.1e-31	19.3	1
P04070	VAR_006657	P04070	147	5.8775	P00742	136	48.3871	HPRD	00397	1.1e-31	13.2	1
176860	.0024	P04070	149	3.1985	P00743	138	54.8387	HPRD	00397	1.1e-31	30.9	1
P04070	VAR_006658	P04070	149	3.1985	P00743	138	54.8387	HPRD	00397	1.1e-31	30.9	1
176860	.0019	P04070	226	3.2955	P00735	381	40.6114	HPRD	00397	1.1e-31	14.2	1
P04070	VAR_006670	P04070	226	3.2955	P00735	381	40.6114	HPRD	00397	1.1e-31	14.2	1
P04070	VAR_006671	P04070	243	2.8565	P00735	399	40.6114	HPRD	00397	1.1e-31	22.2	1
P04070	VAR_006673	P04070	253	5.3345	P00735	409	40.6114	HPRD	00397	1.1e-31	36.7	2
176860	.0012	P04070	289	2.8785	P00735	454	40.6114	HPRD	00397	1.1e-31	86.3	1
P04070	VAR_006679	P04070	289	2.8785	P00735	454	40.6114	HPRD	00397	1.1e-31	86.3	1
P04070	VAR_006681	P04070	298	3.2225	P00735	464	40.6114	HPRD	00397	1.1e-31	54	1
176860	.0005	P04070	301	2.9975	P00735	467	40.6114	HPRD	00397	1.1e-31	1.7	1
P04070	VAR_006682	P04070	301	2.9975	P00735	467	40.6114	HPRD	00397	1.1e-31	1.7	1
P04070	VAR_006683	P04070	301	2.9975	P00735	467	40.6114	HPRD	00397	1.1e-31	1.7	1
P04070	VAR_006687	P04070	321	3.2025	P00735	487	40.6114	HPRD	00397	1.1e-31	74.7	1
176860	.0011	P04070	334	2.8925	P00735	499	40.6114	HPRD	00397	1.1e-31	93.6	1
P04070	VAR_006691	P04070	334	2.8925	P00735	499	40.6114	HPRD	00397	1.1e-31	93.6	1
176860	.0022	P04070	339	2.7495	P00735	504	40.6114	HPRD	00397	1.1e-31	81	1
176860	.0008	P04070	343	3.3695	P00735	508	40.6114	HPRD	00397	1.1e-31	60.1	1
P04070	VAR_006693	P04070	343	3.3695	P00735	508	40.6114	HPRD	00397	1.1e-31	60.1	1
P04070	VAR_006695	P04070	367	2.0255	P00735	533	40.6114	HPRD	00397	1.1e-31	55	1
P04070	VAR_006697	P04070	385	3.7815	P00735	551	40.6114	HPRD	00397	1.1e-31	22.4	1
P04070	VAR_006698	P04070	388	2.6055	P00761	171	37.6744	HPRD	00397	1.1e-31	5.2	1
P04070	VAR_006699	P04070	388	2.6055	P00761	171	37.6744	HPRD	00397	1.1e-31	5.2	1
P04070	VAR_006702	P04070	401	3.7375	P00735	570	40.6114	HPRD	00397	1.1e-31	51.5	2
P04070	VAR_006704	P04070	423	3.1415	P00735	594	40.6114	HPRD	00397	1.1e-31	46.8	0
P04070	VAR_006705	P04070	426	5.0205	P00735	597	40.6114	HPRD	00397	1.1e-31	40.3	2
P04070	VAR_006706	P04070	433	2.9315	P00735	604	40.6114	HPRD	00397	1.1e-31	5.6	0
P04070	VAR_006707	P04070	436	2.7725	P00735	607	40.6114	HPRD	00397	1.1e-31	29.9	1
P04070	VAR_006708	P04070	441	3.3235	P00735	612	40.6114	HPRD	00397	1.1e-31	35.5	1
176860	.0002	P04070	444	5.6175	P00735	615	40.6114	HPRD	00397	1.1e-31	65.9	1
P04070	VAR_006709	P04070	444	5.6175	P00735	615	40.6114	HPRD	00397	1.1e-31	65.9	1
227500	.0007	P08709	117	2.9875	P00740	104	61.2903	HPRD	00397	8.9e-25	54.6	1
227500	.0018	P08709	121	5.8775	P00740	108	61.2903	HPRD	00397	8.9e-25	30.3	1
P08709	VAR_014407	P08709	121	5.8775	P00740	108	61.2903	HPRD	00397	8.9e-25	30.3	1
227500	.0006	P08709	304	2.9975	P00761	94	41.1215	HPRD	00397	8.9e-25	46.5	1
P08709	VAR_014416	P08709	304	2.9975	P00761	94	41.1215	HPRD	00397	8.9e-25	46.5	1
P08709	VAR_006508	P08709	304	2.9975	P00761	94	41.1215	HPRD	00397	8.9e-25	46.5	1
P08709	VAR_015141	P08709	312	2.3195	P00761	102	41.1215	HPRD	00397	8.9e-25	25.3	1
P08709	VAR_015143	P08709	363	2.7135	P00761	149	41.1215	HPRD	00397	8.9e-25	56.8	1
P08709	VAR_014419	P08709	391	2.7265	P00747	747	36.5741	HPRD	00397	8.9e-25	4.1	1
227500	.0023	P08709	414	2.4525	Q9Y5Y6	816	37.6682	HPRD	00397	8.9e-25	73.1	1
P08603	VAR_025865	P08603	630	5.8775	P08174	225	37.7358	HPRD	00398	6.4e-85	8.3	1
P08603	VAR_025868	P08603	951	2.6075	P08174	245	37.7358	HPRD	00398	6.4e-85	39.9	2
P08603	VAR_019406	P08603	959	5.8775	P08174	253	37.7358	HPRD	00398	6.4e-85	37.1	1
P08603	VAR_025876	P08603	1142	3.9805	P68638	180	38.4615	HPRD	00398	6.4e-85	39.8	1
P08603	VAR_025877	P08603	1157	6.2975	P20023	75	36.5385	HPRD	00398	6.4e-85	12.2	1
134370	.0007	P08603	1207	2.2955	P68638	240	31.3725	HPRD	00398	6.4e-85	30.9	1
125240	.0001	P08174	87	6.2975	P20023	75	30.1887	HPRD	00398	6.6e-41	12.2	1
P23760	VAR_003804	P23760	238	4.4635	P40424	252	35.7143	HPRD	00421	6.5e-09	0.7	0
P23760	VAR_003805	P23760	265	2.6135	P02836	500	37.5	HPRD	00421	6.5e-09	53.9	1
P23760	VAR_017537	P23760	271	4.1585	P40424	288	35.7143	HPRD	00421	6.5e-09	23.6	0
P23760	VAR_003806	P23760	271	4.1585	P40424	288	35.7143	HPRD	00421	6.5e-09	23.6	0
P23760	VAR_017538	P23760	271	4.1585	P40424	288	35.7143	HPRD	00421	6.5e-09	23.6	0
300382	.0015	Q96QS3	333	3.3855	P02836	459	42.8571	HPRD	00421	7.8e-11	50.5	1
300382	.0016	Q96QS3	369	2.8945	P06601	254	69.6429	HPRD	00421	7.8e-11	29.1	1
300382	.0008	Q96QS3	373	2.6245	P06601	258	69.6429	HPRD	00421	7.8e-11	42.6	1
142993	.0001	P58304	200	4.1585	P40424	288	32.1429	HPRD	00421	2.9e-07	23.6	0
142993	.0002	P58304	200	4.1585	P40424	288	32.1429	HPRD	00421	2.9e-07	23.6	0
P58304	VAR_011618	P58304	200	4.1585	P40424	288	32.1429	HPRD	00421	2.9e-07	23.6	0
P58304	VAR_011619	P58304	200	4.1585	P40424	288	32.1429	HPRD	00421	2.9e-07	23.6	0
601538	.0006	O75360	88	4.4635	P40424	252	33.9286	HPRD	00421	6e-09	0.7	0
601538	.0011	O75360	99	3.6525	P06601	243	67.8571	HPRD	00421	6e-09	16.5	1
601538	.0012	O75360	99	3.6525	P06601	243	67.8571	HPRD	00421	6e-09	16.5	1
601542	.0005	NP_700476	91	4.1585	P40424	288	33.9286	HPRD	00421	1.5e-09	23.6	0
Q99697	VAR_003765	Q99697	115	3.6525	P06601	243	62.5	HPRD	00421	2.6e-09	16.5	1
Q99697	VAR_003766	Q99697	137	4.1585	P40424	288	33.9286	HPRD	00421	2.6e-09	23.6	0
602225	.0005	O43186	41	3.1175	P06601	215	64.2857	HPRD	00421	1.4e-07	72.7	1
602225	.0006	O43186	41	3.1175	P06601	215	64.2857	HPRD	00421	1.4e-07	72.7	1
O43186	VAR_007946	O43186	41	3.1175	P06601	215	64.2857	HPRD	00421	1.4e-07	72.7	1
O43186	VAR_003750	O43186	41	3.1175	P06601	215	64.2857	HPRD	00421	1.4e-07	72.7	1
602225	.0001	O43186	80	2.8945	P06601	254	64.2857	HPRD	00421	1.4e-07	29.1	1
O43186	VAR_003751	O43186	80	2.8945	P06601	254	64.2857	HPRD	00421	1.4e-07	29.1	1
600584	.0001	P52952	178	2.2985	P02836	494	48.2143	HPRD	00421	3.5e-15	67.6	1
P52952	VAR_003752	P52952	178	2.2985	P02836	494	48.2143	HPRD	00421	3.5e-15	67.6	1
P52952	VAR_010117	P52952	188	4.4185	P02836	504	48.2143	HPRD	00421	3.5e-15	49.5	1
600584	.0013	P52952	190	4.1585	P40424	288	30.3571	HPRD	00421	3.5e-15	23.6	0
142989	.0007	P35453	298	3.6525	P06601	243	30.3571	HPRD	00421	1.9e-07	16.5	1
142989	.0004	P35453	314	2.3785	P02836	500	33.9286	HPRD	00421	1.9e-07	53.9	1
P35453	VAR_015953	P35453	314	2.3785	P02836	500	33.9286	HPRD	00421	1.9e-07	53.9	1
P31271	VAR_017775	P31271	371	4.1575	P02836	503	37.5	HPRD	00421	8.6e-08	61.5	1
P31271	VAR_017776	P31271	372	4.4185	P02836	504	37.5	HPRD	00421	8.6e-08	49.5	1
603851	.0005	Q99453	100	3.1175	P06601	215	69.6429	HPRD	00421	6.1e-09	72.7	1
312865	.0007	O15266	173	2.8635	P02836	510	48.2143	HPRD	00421	7.7e-08	48.4	1
O15266	VAR_012346	O15266	173	2.8635	P02836	510	48.2143	HPRD	00421	7.7e-08	48.4	1
142984	.0001	P28358	319	2.8235	Q6B2C0	185	37.037	HPRD	00421	6.1e-11	75.1	0
P28358	VAR_022582	P28358	319	2.8235	Q6B2C0	185	37.037	HPRD	00421	6.1e-11	75.1	0
601802	.0001	Q9UBX0	160	4.1585	P40424	288	33.9286	HPRD	00421	2.6e-10	23.6	0
Q9UBX0	VAR_010225	Q9UBX0	160	4.1585	P40424	288	33.9286	HPRD	00421	2.6e-10	23.6	0
P43699	VAR_015189	P43699	213	4.1585	P40424	288	32.1429	HPRD	00421	1e-09	23.6	0
142994	.0008	P50219	248	3.3855	P02836	459	50	HPRD	00421	2.1e-13	50.5	1
P50219	VAR_017876	P50219	248	3.3855	P02836	459	50	HPRD	00421	2.1e-13	50.5	1
P50219	VAR_017879	P50219	292	4.1575	P02836	503	50	HPRD	00421	2.1e-13	61.5	1
P50219	VAR_017881	P50219	295	4.1585	P40424	288	35.7143	HPRD	00421	2.1e-13	23.6	0
P50219	VAR_017882	P50219	295	4.1585	P40424	288	35.7143	HPRD	00421	2.1e-13	23.6	0
P28360	VAR_003754	P28360	196	3.6525	P06601	243	42.8571	HPRD	00421	5.5e-70	16.5	1
123101	.0003	P35548	172	3.6525	P06601	243	46.4286	HPRD	00421	9.9e-142	16.5	1
P35548	VAR_010201	P35548	172	3.6525	P06601	243	46.4286	HPRD	00421	9.9e-142	16.5	1
123690	.0001	P07320	14	2.6625	P08209	14	87.3418	HPRD	00429	2.6e-24	49.6	1
P07320	VAR_010733	P07320	14	2.6625	P08209	14	87.3418	HPRD	00429	2.6e-24	49.6	1
123690	.0004	P07320	23	3.2345	P62697	129	39.2405	HPRD	00429	2.6e-24	53.3	1
123690	.0006	P07320	23	3.2345	P62697	129	39.2405	HPRD	00429	2.6e-24	53.3	1
P07320	VAR_021145	P07320	23	3.2345	P62697	129	39.2405	HPRD	00429	2.6e-24	53.3	1
123620	.0001	NP_000487	155	2.0155	P02522	154	95.122	HPRD	00429	8.4e-42	13.5	1
123610	.0002	P05813	91	3.6665	P53674	118	52.439	HPRD	00429	3.1e-122	34.6	1
Q16667	VAR_013849	Q16667	187	3.4555	Q16667	187	100	HPRD	00450	1e-114	47.7	0
P35240	VAR_000814	P35240	117	2.4155	P11171	304	31.016	HPRD	00475	1.8e-133	13.3	1
607379	.0005	P35240	535	2.0535	P26038	517	38.764	HPRD	00475	1.8e-133	32.4	1
P35240	VAR_000825	P35240	535	2.0535	P26038	517	38.764	HPRD	00475	1.8e-133	32.4	1
607379	.0006	P35240	538	3.2575	P26038	520	38.764	HPRD	00475	1.8e-133	52.9	1
P35240	VAR_000826	P35240	538	3.2575	P26038	520	38.764	HPRD	00475	1.8e-133	52.9	1
P08246	VAR_009538	P08246	32	3.0765	P00747	583	38.3085	HPRD	00476	4.4e-29	56.6	0
130130	.0009	P08246	71	5.4085	P08246	71	100	HPRD	00476	4.4e-29	4.2	0
130130	.0007	P08246	101	2.4245	P08246	101	100	HPRD	00476	4.4e-29	19.4	1
130130	.0006	P08246	139	3.2025	P00761	114	36.2745	HPRD	00476	4.4e-29	83.1	1
P08246	VAR_009539	P08246	177	2.1885	P00747	724	38.3085	HPRD	00476	4.4e-29	9	1
130130	.0002	P08246	206	2.4875	P00761	189	36.2745	HPRD	00476	4.4e-29	14.9	1
173350	.0005	P00747	616	5.0795	P00761	42	45.5882	HPRD	00476	8.3e-25	66.9	1
P00747	VAR_006629	P00747	620	3.2395	P00761	46	45.5882	HPRD	00476	8.3e-25	39.8	1
173350	.0007	P00747	751	2.4205	P00747	751	100	HPRD	00476	8.3e-25	50.8	1
P00747	VAR_006630	P00747	751	2.4205	P00747	751	100	HPRD	00476	8.3e-25	50.8	1
P07477	VAR_011656	P07477	139	4.1975	P00761	124	78.972	HPRD	00476	1.3e-36	73.2	1
Q06187	VAR_008305	Q06187	287	3.8025	O60880	13	30.137	HPRD	00496	1.1e-71	50.5	1
Q06187	VAR_006227	Q06187	287	3.8025	O60880	13	30.137	HPRD	00496	1.1e-71	50.5	1
Q06187	VAR_006231	Q06187	306	4.2725	P35235	32	32.4324	HPRD	00496	1.1e-71	7.4	0
Q06187	VAR_008307	Q06187	306	4.2725	P35235	32	32.4324	HPRD	00496	1.1e-71	7.4	0
Q06187	VAR_006232	Q06187	333	3.7545	P27986	670	33.8028	HPRD	00496	1.1e-71	17.2	0
300300	.0021	NP_000052	252	5.4445	P08631	114	54.717	HPRD	00496	1.1e-71	34	1
300300	.0022	NP_000052	255	2.2795	O89100	304	33.3333	HPRD	00496	1.1e-71	46.4	1
300300	.0025	NP_000052	288	3.8025	O60880	13	30.137	HPRD	00496	1.1e-71	50.5	1
300300	.0026	NP_000052	307	4.2725	P35235	32	32.4324	HPRD	00496	1.1e-71	7.4	0
300300	.0027	NP_000052	334	3.7545	P27986	670	33.8028	HPRD	00496	1.1e-71	17.2	0
125270	.0004	P13716	240	2.2835	P13716	240	100	HPRD	00504	5.7e-178	18.8	1
P13716	VAR_003635	P13716	240	2.2835	P13716	240	100	HPRD	00504	5.7e-178	18.8	1
P02545	VAR_009985	P02545	358	3.6565	P08670	381	30.3922	HPRD	00514	6.1e-32	58.7	1
P02545	VAR_009986	P02545	371	2.8605	P08670	394	30.3922	HPRD	00514	6.1e-32	55.3	1
150330	.0017	P02545	377	4.1625	P08670	400	30.3922	HPRD	00514	6.1e-32	73.7	1
P02545	VAR_016205	P02545	377	4.1625	P08670	400	30.3922	HPRD	00514	6.1e-32	73.7	1
P08779	VAR_017067	P08779	353	2.4055	P08670	336	34.5277	HPRD	00514	2e-49	55.8	1
148067	.0008	NP_005548	354	2.4055	P08670	336	34.5277	HPRD	00514	2e-49	55.8	1
601687	.0005	Q99456	429	4.9385	P08670	399	33.1148	HPRD	00514	2e-47	64.7	1
Q99456	VAR_008528	Q99456	429	4.9385	P08670	399	33.1148	HPRD	00514	2e-47	64.7	1
148066	.0001	NP_000517	384	2.6985	P08670	368	35.8306	HPRD	00514	5.6e-52	58.4	1
148066	.0011	NP_000517	415	4.9385	P08670	399	35.8306	HPRD	00514	5.6e-52	64.7	1
148066	.0012	NP_000517	419	3.3895	P08670	403	35.8306	HPRD	00514	5.6e-52	90	1
P02533	VAR_010450	P02533	376	2.9625	P08670	361	35.8306	HPRD	00514	5.6e-52	55.6	1
P02533	VAR_003843	P02533	383	2.6985	P08670	368	35.8306	HPRD	00514	5.6e-52	58.4	1
P02533	VAR_010451	P02533	387	3.1295	P08670	372	35.8306	HPRD	00514	5.6e-52	63.1	1
P02533	VAR_023724	P02533	407	3.2565	P08670	392	35.8306	HPRD	00514	5.6e-52	52.4	1
P02533	VAR_023725	P02533	412	3.0325	P08670	397	35.8306	HPRD	00514	5.6e-52	41.4	1
P02533	VAR_003844	P02533	414	4.9385	P08670	399	35.8306	HPRD	00514	5.6e-52	64.7	1
P02533	VAR_003845	P02533	418	3.3895	P08670	403	35.8306	HPRD	00514	5.6e-52	90	1
P04264	VAR_017825	P04264	478	4.0905	P08670	396	38.7622	HPRD	00514	6.1e-55	60.1	1
P04264	VAR_017826	P04264	478	4.0905	P08670	396	38.7622	HPRD	00514	6.1e-55	60.1	1
139350	.0003	P04264	481	4.9385	P08670	399	38.7622	HPRD	00514	6.1e-55	64.7	1
P04264	VAR_017827	P04264	481	4.9385	P08670	399	38.7622	HPRD	00514	6.1e-55	64.7	1
P04264	VAR_017828	P04264	485	3.3895	P08670	403	38.7622	HPRD	00514	6.1e-55	90	1
600194	.0006	P35908	482	3.9675	P08670	395	35.1792	HPRD	00514	7e-54	51	1
P35908	VAR_009186	P35908	482	3.9675	P08670	395	35.1792	HPRD	00514	7e-54	51	1
600194	.0004	P35908	485	3.4475	P08670	398	35.1792	HPRD	00514	7e-54	44.3	1
P35908	VAR_009187	P35908	485	3.4475	P08670	398	35.1792	HPRD	00514	7e-54	44.3	1
P35908	VAR_010516	P35908	490	3.3895	P08670	403	35.1792	HPRD	00514	7e-54	90	1
148080	.0012	P13645	439	3.9285	P08670	389	36.1564	HPRD	00514	9.8e-48	54.1	1
P13645	VAR_010510	P13645	439	3.9285	P08670	389	36.1564	HPRD	00514	9.8e-48	54.1	1
P13645	VAR_003833	P13645	442	3.2565	P08670	392	36.1564	HPRD	00514	9.8e-48	52.4	1
P13645	VAR_010511	P13645	446	4.0905	P08670	396	36.1564	HPRD	00514	9.8e-48	60.1	1
P13647	VAR_023726	P13647	404	2.3355	P08670	333	37.1336	HPRD	00514	1.7e-59	68.3	1
P13647	VAR_003876	P13647	463	3.2565	P08670	392	37.1336	HPRD	00514	1.7e-59	52.4	1
P13647	VAR_010466	P13647	467	4.0905	P08670	396	37.1336	HPRD	00514	1.7e-59	60.1	1
148040	.0016	P13647	472	3.3565	P08670	401	37.1336	HPRD	00514	1.7e-59	70.1	1
123940	.0003	P19013	449	3.9675	P08670	395	38.7622	HPRD	00514	2.8e-57	51	1
P19013	VAR_016038	P19013	449	3.9675	P08670	395	38.7622	HPRD	00514	2.8e-57	51	1
P02538	VAR_017076	P02538	468	3.3895	P08670	403	37.1336	HPRD	00514	3.6e-57	90	1
148041	.0004	NP_005545	469	3.3895	P08670	403	37.1336	HPRD	00514	3.6e-57	90	1
602765	.0001	P78385	407	3.9675	P08670	395	37.6623	HPRD	00514	3e-53	51	1
P78385	VAR_023052	P78385	407	3.9675	P08670	395	37.6623	HPRD	00514	3e-53	51	1
602153	.0002	Q14533	402	3.9675	P08670	395	37.6623	HPRD	00514	1.6e-54	51	1
Q14533	VAR_018116	Q14533	402	3.9675	P08670	395	37.6623	HPRD	00514	1.6e-54	51	1
601928	.0003	O43790	402	3.9675	P08670	395	37.6623	HPRD	00514	1.3e-54	51	1
601928	.0005	O43790	402	3.9675	P08670	395	37.6623	HPRD	00514	1.3e-54	51	1
O43790	VAR_018127	O43790	402	3.9675	P08670	395	37.6623	HPRD	00514	1.3e-54	51	1
O43790	VAR_018126	O43790	402	3.9675	P08670	395	37.6623	HPRD	00514	1.3e-54	51	1
P07196	VAR_009703	P07196	331	2.9245	P08670	342	53.2468	HPRD	00514	2.5e-90	58.3	1
162280	.0001	NP_006149	333	2.9245	P08670	342	53.2468	HPRD	00514	4.1e-88	58.3	1
137780	.0012	P14136	352	3.3895	P08670	385	63.961	HPRD	00514	6.8e-127	68	1
137780	.0010	P14136	362	3.9675	P08670	395	63.961	HPRD	00514	6.8e-127	51	1
P14136	VAR_017475	P14136	362	3.9675	P08670	395	63.961	HPRD	00514	6.8e-127	51	1
125660	.0006	NP_001918	345	2.7925	P08670	339	73.3766	HPRD	00514	2.7e-242	72.2	1
125660	.0010	NP_001918	385	2.4265	P08670	379	73.3766	HPRD	00514	2.7e-242	61.9	1
125660	.0011	NP_001918	389	3.8905	P08670	383	73.3766	HPRD	00514	2.7e-242	65.9	1
125660	.0003	NP_001918	393	3.1295	P08670	387	73.3766	HPRD	00514	2.7e-242	64.9	1
125660	.0007	NP_001918	406	4.1625	P08670	400	73.3766	HPRD	00514	2.7e-242	73.7	1
P17661	VAR_009189	P17661	344	2.7925	P08670	339	73.3766	HPRD	00514	9.2e-242	72.2	1
P17661	VAR_018771	P17661	384	2.4265	P08670	379	73.3766	HPRD	00514	9.2e-242	61.9	1
P17661	VAR_018772	P17661	388	3.8905	P08670	383	73.3766	HPRD	00514	9.2e-242	65.9	1
P17661	VAR_007902	P17661	392	3.1295	P08670	387	73.3766	HPRD	00514	9.2e-242	64.9	1
P61457	VAR_005530	P61457	96	2.3875	P61459	96	100	HPRD	00523	4.9e-53	17.5	1
130410	.0003	NP_001976	128	3.9705	P38117	127	100	HPRD	00557	3.5e-130	34.4	0
130410	.0003	NP_001976	128	3.9705	P38117	128	100	HPRD	00557	3.5e-130	53.5	0
130410	.0001	NP_001976	164	3.9245	P38117	164	100	HPRD	00557	3.5e-130	15.4	0
P38117	VAR_025804	P38117	127	3.9705	P38117	127	100	HPRD	00557	1.2e-129	34.4	0
P38117	VAR_025804	P38117	127	3.9705	P38117	128	100	HPRD	00557	1.2e-129	53.5	0
P38117	VAR_002369	P38117	163	3.9245	P38117	164	100	HPRD	00557	1.2e-129	15.4	0
Q5IJ48	VAR_022986	Q5IJ48	116	2.7655	P01135	54	43.3333	HPRD	00578	2.9e-07	43.3	0
P10275	VAR_009783	P10275	720	3.1275	P10275	720	100	HPRD	00589	1.4e-37	56.9	1
P10275	VAR_009788	P10275	725	4.0475	P10275	725	100	HPRD	00589	1.4e-37	0.7	1
P10275	VAR_009792	P10275	733	3.7035	P10275	733	100	HPRD	00589	1.4e-37	15.9	1
134850	.0018	P02679	191	2.9505	Q02020	227	43.4599	HPRD	00620	6.4e-60	10.7	0
134850	.0001	P02679	301	2.7235	P02679	301	100	HPRD	00620	6.4e-60	33	1
134850	.0002	P02679	301	2.7235	P02679	301	100	HPRD	00620	6.4e-60	33	1
P02679	VAR_002409	P02679	301	2.7235	P02679	301	100	HPRD	00620	6.4e-60	33	1
P02679	VAR_002410	P02679	301	2.7235	P02679	301	100	HPRD	00620	6.4e-60	33	1
134850	.0004	P02679	334	3.4715	P02679	334	100	HPRD	00620	6.4e-60	42.3	1
134850	.0005	P02679	334	3.4715	P02679	334	100	HPRD	00620	6.4e-60	42.3	1
P02679	VAR_002413	P02679	334	3.4715	P02679	334	100	HPRD	00620	6.4e-60	42.3	1
P02679	VAR_002412	P02679	334	3.4715	P02679	334	100	HPRD	00620	6.4e-60	42.3	1
134850	.0019	P02679	335	3.0675	P02679	335	100	HPRD	00620	6.4e-60	34.7	1
P02679	VAR_015853	P02679	335	3.0675	P02679	335	100	HPRD	00620	6.4e-60	34.7	1
134850	.0006	P02679	336	4.2745	P02679	336	100	HPRD	00620	6.4e-60	12.6	1
P02679	VAR_002414	P02679	336	4.2745	P02679	336	100	HPRD	00620	6.4e-60	12.6	1
P16144	VAR_011297	P16144	336	2.7285	P05106	347	35.3659	HPRD	00628	9.3e-114	21.3	0
P04181	VAR_000568	P04181	93	3.5895	P04181	93	100	HPRD	00661	3e-11	47.5	1
P04181	VAR_000569	P04181	154	3.0675	P04181	154	100	HPRD	00661	3e-11	28.9	1
P04181	VAR_000570	P04181	180	3.1145	P04181	180	100	HPRD	00661	3e-11	65.7	1
P04181	VAR_000579	P04181	319	4.9515	P04181	319	100	HPRD	00661	3e-11	26.5	1
P80404	VAR_008883	P80404	220	3.1145	P80147	220	95.9459	HPRD	00661	6.8e-269	56.3	1
238331	.0002	P09622	488	4.2715	P09624	479	77.9817	HPRD	00704	1.1e-46	45.1	1
P09622	VAR_006908	P09622	488	4.2715	P09624	479	77.9817	HPRD	00704	1.1e-46	45.1	1
Q06124	VAR_015601	Q06124	42	2.3385	P35235	42	100	HPRD	00745	7.4e-08	2.5	0
Q06124	VAR_015613	Q06124	139	2.3775	O89100	84	42.4658	HPRD	00745	7.4e-08	45.2	1
139320	.0018	P63092	170	3.4625	P63096	146	41.6185	HPRD	00746	4.7e-62	78	0
139320	.0008	P63092	201	4.2655	P63096	177	41.6185	HPRD	00746	4.7e-62	39.3	0
139320	.0009	P63092	201	4.2655	P63096	177	41.6185	HPRD	00746	4.7e-62	39.3	0
139320	.0013	P63092	201	4.2655	P63096	177	41.6185	HPRD	00746	4.7e-62	39.3	0
139320	.0021	P63092	201	4.2655	P63096	177	41.6185	HPRD	00746	4.7e-62	39.3	0
P63092	VAR_003442	P63092	201	4.2655	P63096	177	41.6185	HPRD	00746	4.7e-62	39.3	0
P63092	VAR_017844	P63092	201	4.2655	P63096	177	41.6185	HPRD	00746	4.7e-62	39.3	0
P63092	VAR_003441	P63092	201	4.2655	P63096	177	41.6185	HPRD	00746	4.7e-62	39.3	0
P63092	VAR_017845	P63092	201	4.2655	P63096	177	41.6185	HPRD	00746	4.7e-62	39.3	0
P63092	VAR_017846	P63092	201	4.2655	P63096	177	41.6185	HPRD	00746	4.7e-62	39.3	0
139320	.0010	P63092	227	4.6235	P10824	203	41.9075	HPRD	00746	4.7e-62	34.5	0
139320	.0012	P63092	227	4.6235	P10824	203	41.9075	HPRD	00746	4.7e-62	34.5	0
P63092	VAR_017847	P63092	227	4.6235	P10824	203	41.9075	HPRD	00746	4.7e-62	34.5	0
P63092	VAR_003443	P63092	227	4.6235	P10824	203	41.9075	HPRD	00746	4.7e-62	34.5	0
139320	.0020	P63092	231	4.2655	P04896	231	99.7368	HPRD	00746	4.7e-62	20.9	0
P63092	VAR_017848	P63092	231	4.2655	P04896	231	99.7368	HPRD	00746	4.7e-62	20.9	0
139320	.0003	P63092	272	3.0085	P04896	272	99.7368	HPRD	00746	4.7e-62	9.9	0
P11488	VAR_009279	P11488	37	3.5825	P63096	41	67.4352	HPRD	00746	3.3e-102	70.9	0
139330	.0001	NP_653082	38	3.5825	P63096	41	67.4352	HPRD	00746	9.8e-103	70.9	0
139340	.0001	NP_005263	79	2.8105	P63096	78	69.7406	HPRD	00746	4.3e-109	55.4	0
139360	.0001	NP_002061	179	4.2655	P63096	177	87.8963	HPRD	00746	6.8e-127	39.3	0
139360	.0002	NP_002061	179	4.2655	P63096	177	87.8963	HPRD	00746	6.8e-127	39.3	0
139360	.0003	NP_002061	179	4.2655	P63096	177	87.8963	HPRD	00746	6.8e-127	39.3	0
139360	.0004	NP_002061	200	3.5615	P10824	198	87.8963	HPRD	00746	6.8e-127	8.3	0
103600	.0007	P02768	143	2.2615	P02768	143	100	HPRD	00749	7.3e-39	71.9	1
P02768	VAR_000511	P02768	143	2.2615	P02768	143	100	HPRD	00749	7.3e-39	71.9	1
103600	.0011	P02768	345	2.4435	P02768	345	100	HPRD	00749	7.3e-39	77.7	0
P02768	VAR_000523	P02768	345	2.4435	P02768	345	100	HPRD	00749	7.3e-39	77.7	0
P01241	VAR_015814	P01241	201	2.3415	P01241	201	100	HPRD	00750	1.3e-93	48.1	0
139250	.0020	P01241	205	2.0135	P01241	205	100	HPRD	00750	1.3e-93	21.1	0
P01241	VAR_015815	P01241	209	3.8045	P01241	209	100	HPRD	00750	1.3e-93	45.3	0
601545	.0001	NP_000421	149	4.9945	P62871	53	33.3333	HPRD	00766	1e-14	37.6	0
P43034	VAR_007724	P43034	148	4.9945	P62871	53	33.3333	HPRD	00766	1e-14	37.6	0
602438	.0003	Q9ULV5	20	2.6495	P22121	196	36.9792	HPRD	00778	7.2e-68	73.8	1
Q9ULV5	VAR_017558	Q9ULV5	20	2.6495	P22121	196	36.9792	HPRD	00778	7.2e-68	73.8	1
142200	.0016	P69891	36	3.9805	P02070	35	74.6269	HPRD	00785	2.9e-25	54.4	0
142200	.0016	P69891	36	3.9805	P68871	36	74.6269	HPRD	00785	2.9e-25	52.8	1
P69891	VAR_003141	P69891	36	3.9805	P02070	35	74.6269	HPRD	00785	2.9e-25	54.4	0
P69891	VAR_003141	P69891	36	3.9805	P68871	36	74.6269	HPRD	00785	2.9e-25	52.8	1
142200	.0006	P69891	37	3.0875	P02070	36	74.6269	HPRD	00785	2.9e-25	63.9	0
142200	.0006	P69891	37	3.0875	P68871	37	74.6269	HPRD	00785	2.9e-25	71.3	2
P69891	VAR_003142	P69891	37	3.0875	P02070	36	74.6269	HPRD	00785	2.9e-25	63.9	0
P69891	VAR_003142	P69891	37	3.0875	P68871	37	74.6269	HPRD	00785	2.9e-25	71.3	2
142200	.0001	P69891	75	2.3815	P02089	75	70.1493	HPRD	00785	2.9e-25	86.2	0
142200	.0018	P69891	75	2.3815	P02089	75	70.1493	HPRD	00785	2.9e-25	86.2	0
142200	.0032	P69891	75	2.3815	P02089	75	70.1493	HPRD	00785	2.9e-25	86.2	0
142200	.0007	P69891	79	2.2545	P02089	79	70.1493	HPRD	00785	2.9e-25	63.1	0
P69891	VAR_003163	P69891	79	2.2545	P02089	79	70.1493	HPRD	00785	2.9e-25	63.1	0
142200	.0008	P69891	97	3.4745	P02070	96	74.6269	HPRD	00785	2.9e-25	72.9	0
142200	.0008	P69891	97	3.4745	P68871	97	74.6269	HPRD	00785	2.9e-25	72.4	2
P69891	VAR_003168	P69891	97	3.4745	P02070	96	74.6269	HPRD	00785	2.9e-25	72.9	0
P69891	VAR_003168	P69891	97	3.4745	P68871	97	74.6269	HPRD	00785	2.9e-25	72.4	2
142200	.0002	P69891	128	2.1195	P69891	128	100	HPRD	00785	2.9e-25	57.9	1
P69891	VAR_003175	P69891	128	2.1195	P69891	128	100	HPRD	00785	2.9e-25	57.9	1
142250	.0036	P69892	15	5.7815	P02118	15	73.1343	HPRD	00785	3.6e-25	22.5	0
P69892	VAR_003131	P69892	15	5.7815	P02118	15	73.1343	HPRD	00785	3.6e-25	22.5	0
142250	.0048	P69892	17	2.3005	P68871	17	75.3731	HPRD	00785	3.6e-25	57.8	1
P69892	VAR_020646	P69892	17	2.3005	P68871	17	75.3731	HPRD	00785	3.6e-25	57.8	1
142250	.0049	P69892	19	2.3425	P02118	19	73.1343	HPRD	00785	3.6e-25	55.4	0
P69892	VAR_020647	P69892	19	2.3425	P02118	19	73.1343	HPRD	00785	3.6e-25	55.4	0
142250	.0019	P69892	26	2.0955	P68871	26	75.3731	HPRD	00785	3.6e-25	25.2	1
P69892	VAR_003139	P69892	26	2.0955	P68871	26	75.3731	HPRD	00785	3.6e-25	25.2	1
142250	.0022	P69892	66	2.3975	P02089	66	70.8955	HPRD	00785	3.6e-25	82.9	0
142250	.0031	P69892	66	2.3975	P02089	66	70.8955	HPRD	00785	3.6e-25	82.9	0
P69892	VAR_003157	P69892	66	2.3975	P02089	66	70.8955	HPRD	00785	3.6e-25	82.9	0
P69892	VAR_003156	P69892	66	2.3975	P02089	66	70.8955	HPRD	00785	3.6e-25	82.9	0
142250	.0039	P69892	75	2.3815	P02089	75	70.8955	HPRD	00785	3.6e-25	86.2	0
142250	.0045	P69892	75	2.3815	P02089	75	70.8955	HPRD	00785	3.6e-25	86.2	0
P69892	VAR_020651	P69892	75	2.3815	P02089	75	70.8955	HPRD	00785	3.6e-25	86.2	0
142250	.0009	P69892	77	3.1735	P02089	77	70.8955	HPRD	00785	3.6e-25	69.1	0
P69892	VAR_003162	P69892	77	3.1735	P02089	77	70.8955	HPRD	00785	3.6e-25	69.1	0
142250	.0034	P69892	92	5.4445	P02089	92	70.8955	HPRD	00785	3.6e-25	NA	0
P69892	VAR_003166	P69892	92	5.4445	P02089	92	70.8955	HPRD	00785	3.6e-25	NA	0
142250	.0014	P69892	117	3.2955	P68871	117	75.3731	HPRD	00785	3.6e-25	31.7	1
P69892	VAR_003171	P69892	117	3.2955	P68871	117	75.3731	HPRD	00785	3.6e-25	31.7	1
142250	.0021	P69892	125	2.0605	P69891	125	99.2537	HPRD	00785	3.6e-25	83.4	1
P69892	VAR_003174	P69892	125	2.0605	P69891	125	99.2537	HPRD	00785	3.6e-25	83.4	1
141900	.0019	P68871	15	5.7815	P02118	15	69.403	HPRD	00785	4e-26	22.5	0
141900	.0234	P68871	15	5.7815	P02118	15	69.403	HPRD	00785	4e-26	22.5	0
141900	.0313	P68871	15	5.7815	P02118	15	69.403	HPRD	00785	4e-26	22.5	0
P68871	VAR_002878	P68871	15	5.7815	P02118	15	69.403	HPRD	00785	4e-26	22.5	0
P68871	VAR_002879	P68871	15	5.7815	P02118	15	69.403	HPRD	00785	4e-26	22.5	0
141900	.0120	P68871	17	2.3005	P68871	17	100	HPRD	00785	4e-26	57.8	1
141900	.0162	P68871	17	2.3005	P68871	17	100	HPRD	00785	4e-26	57.8	1
141900	.0192	P68871	17	2.3005	P68871	17	100	HPRD	00785	4e-26	57.8	1
141900	.0311	P68871	17	2.3005	P68871	17	100	HPRD	00785	4e-26	57.8	1
141900	.0411	P68871	17	2.3005	P68871	17	100	HPRD	00785	4e-26	57.8	1
P68871	VAR_002882	P68871	17	2.3005	P68871	17	100	HPRD	00785	4e-26	57.8	1
P68871	VAR_002883	P68871	17	2.3005	P68871	17	100	HPRD	00785	4e-26	57.8	1
P68871	VAR_002884	P68871	17	2.3005	P68871	17	100	HPRD	00785	4e-26	57.8	1
141900	.0428	P68871	18	2.3175	P02118	18	69.403	HPRD	00785	4e-26	10.7	0
P68871	VAR_002885	P68871	18	2.3175	P02118	18	69.403	HPRD	00785	4e-26	10.7	0
141900	.0005	P68871	19	2.3425	P02118	19	69.403	HPRD	00785	4e-26	55.4	0
141900	.0064	P68871	19	2.3425	P02118	19	69.403	HPRD	00785	4e-26	55.4	0
141900	.0168	P68871	19	2.3425	P02118	19	69.403	HPRD	00785	4e-26	55.4	0
P68871	VAR_002886	P68871	19	2.3425	P02118	19	69.403	HPRD	00785	4e-26	55.4	0
P68871	VAR_002887	P68871	19	2.3425	P02118	19	69.403	HPRD	00785	4e-26	55.4	0
P68871	VAR_002888	P68871	19	2.3425	P02118	19	69.403	HPRD	00785	4e-26	55.4	0
141900	.0071	P68871	26	2.0955	P68871	26	100	HPRD	00785	4e-26	25.2	1
141900	.0104	P68871	26	2.0955	P68871	26	100	HPRD	00785	4e-26	25.2	1
141900	.0276	P68871	26	2.0955	P68871	26	100	HPRD	00785	4e-26	25.2	1
141900	.0466	P68871	26	2.0955	P68871	26	100	HPRD	00785	4e-26	25.2	1
141900	.0525	P68871	26	2.0955	P68871	26	100	HPRD	00785	4e-26	25.2	1
P68871	VAR_002907	P68871	26	2.0955	P68871	26	100	HPRD	00785	4e-26	25.2	1
P68871	VAR_002908	P68871	26	2.0955	P68871	26	100	HPRD	00785	4e-26	25.2	1
141900	.0144	P68871	30	2.8605	P68871	30	100	HPRD	00785	4e-26	38.7	2
141900	.0278	P68871	30	2.8605	P68871	30	100	HPRD	00785	4e-26	38.7	2
P68871	VAR_002914	P68871	30	2.8605	P68871	30	100	HPRD	00785	4e-26	38.7	2
141900	.0220	P68871	35	2.9855	P68871	35	100	HPRD	00785	4e-26	36.2	2
141900	.0318	P68871	35	2.9855	P68871	35	100	HPRD	00785	4e-26	36.2	2
P68871	VAR_002919	P68871	35	2.9855	P68871	35	100	HPRD	00785	4e-26	36.2	2
141900	.0158	P68871	36	3.9805	P68871	36	100	HPRD	00785	4e-26	52.8	1
141900	.0199	P68871	36	3.9805	P68871	36	100	HPRD	00785	4e-26	52.8	1
141900	.0273	P68871	36	3.9805	P68871	36	100	HPRD	00785	4e-26	52.8	1
141900	.0487	P68871	36	3.9805	P68871	36	100	HPRD	00785	4e-26	52.8	1
141900	.0490	P68871	36	3.9805	P68871	36	100	HPRD	00785	4e-26	52.8	1
P68871	VAR_002920	P68871	36	3.9805	P68871	36	100	HPRD	00785	4e-26	52.8	1
P68871	VAR_002921	P68871	36	3.9805	P68871	36	100	HPRD	00785	4e-26	52.8	1
P68871	VAR_002922	P68871	36	3.9805	P68871	36	100	HPRD	00785	4e-26	52.8	1
141900	.0109	P68871	37	3.0875	P68871	37	100	HPRD	00785	4e-26	71.3	2
141900	.0241	P68871	37	3.0875	P68871	37	100	HPRD	00785	4e-26	71.3	2
141900	.0315	P68871	37	3.0875	P68871	37	100	HPRD	00785	4e-26	71.3	2
141900	.0440	P68871	37	3.0875	P68871	37	100	HPRD	00785	4e-26	71.3	2
P68871	VAR_002923	P68871	37	3.0875	P68871	37	100	HPRD	00785	4e-26	71.3	2
P68871	VAR_002925	P68871	37	3.0875	P68871	37	100	HPRD	00785	4e-26	71.3	2
P68871	VAR_002924	P68871	37	3.0875	P68871	37	100	HPRD	00785	4e-26	71.3	2
141900	.0203	P68871	52	2.0205	P02118	52	69.403	HPRD	00785	4e-26	NA	0
141900	.0212	P68871	52	2.0205	P02118	52	69.403	HPRD	00785	4e-26	NA	0
141900	.0272	P68871	52	2.0205	P02118	52	69.403	HPRD	00785	4e-26	NA	0
141900	.0531	P68871	52	2.0205	P02118	52	69.403	HPRD	00785	4e-26	NA	0
P68871	VAR_002943	P68871	52	2.0205	P02118	52	69.403	HPRD	00785	4e-26	NA	0
P68871	VAR_002944	P68871	52	2.0205	P02118	52	69.403	HPRD	00785	4e-26	NA	0
141900	.0126	P68871	64	2.5245	P02089	64	79.8507	HPRD	00785	4e-26	138.4	0
141900	.0512	P68871	64	2.5245	P02089	64	79.8507	HPRD	00785	4e-26	138.4	0
141900	.0048	P68871	66	2.3975	P02089	66	79.8507	HPRD	00785	4e-26	82.9	0
141900	.0116	P68871	66	2.3975	P02089	66	79.8507	HPRD	00785	4e-26	82.9	0
P68871	VAR_002961	P68871	66	2.3975	P02089	66	79.8507	HPRD	00785	4e-26	82.9	0
141900	.0030	P68871	67	3.1155	P02089	67	79.8507	HPRD	00785	4e-26	76.9	0
141900	.0163	P68871	67	3.1155	P02089	67	79.8507	HPRD	00785	4e-26	76.9	0
141900	.0274	P68871	67	3.1155	P02089	67	79.8507	HPRD	00785	4e-26	76.9	0
141900	.0438	P68871	67	3.1155	P02089	67	79.8507	HPRD	00785	4e-26	76.9	0
141900	.0447	P68871	67	3.1155	P02089	67	79.8507	HPRD	00785	4e-26	76.9	0
P68871	VAR_002962	P68871	67	3.1155	P02089	67	79.8507	HPRD	00785	4e-26	76.9	0
P68871	VAR_002963	P68871	67	3.1155	P02089	67	79.8507	HPRD	00785	4e-26	76.9	0
141900	.0256	P68871	70	2.1845	P02089	70	79.8507	HPRD	00785	4e-26	82.9	0
P68871	VAR_002969	P68871	70	2.1845	P02089	70	79.8507	HPRD	00785	4e-26	82.9	0
141900	.0078	P68871	77	3.1735	P02089	77	79.8507	HPRD	00785	4e-26	69.1	0
141900	.0131	P68871	77	3.1735	P02089	77	79.8507	HPRD	00785	4e-26	69.1	0
141900	.0469	P68871	77	3.1735	P02089	77	79.8507	HPRD	00785	4e-26	69.1	0
P68871	VAR_002979	P68871	77	3.1735	P02089	77	79.8507	HPRD	00785	4e-26	69.1	0
P68871	VAR_002980	P68871	77	3.1735	P02089	77	79.8507	HPRD	00785	4e-26	69.1	0
P68871	VAR_002981	P68871	77	3.1735	P02089	77	79.8507	HPRD	00785	4e-26	69.1	0
141900	.0229	P68871	78	2.5205	P02089	78	79.8507	HPRD	00785	4e-26	44.3	0
P68871	VAR_002982	P68871	78	2.5205	P02089	78	79.8507	HPRD	00785	4e-26	44.3	0
141900	.0079	P68871	79	2.2545	P02089	79	79.8507	HPRD	00785	4e-26	63.1	0
141900	.0084	P68871	79	2.2545	P02089	79	79.8507	HPRD	00785	4e-26	63.1	0
141900	.0281	P68871	79	2.2545	P02089	79	79.8507	HPRD	00785	4e-26	63.1	0
141900	.0433	P68871	79	2.2545	P02089	79	79.8507	HPRD	00785	4e-26	63.1	0
141900	.0453	P68871	79	2.2545	P02089	79	79.8507	HPRD	00785	4e-26	63.1	0
P68871	VAR_002983	P68871	79	2.2545	P02089	79	79.8507	HPRD	00785	4e-26	63.1	0
141900	.0025	P68871	88	2.8565	P68871	88	100	HPRD	00785	4e-26	36.2	1
141900	.0253	P68871	88	2.8565	P68871	88	100	HPRD	00785	4e-26	36.2	1
P68871	VAR_002993	P68871	88	2.8565	P68871	88	100	HPRD	00785	4e-26	36.2	1
P68871	VAR_002994	P68871	88	2.8565	P68871	88	100	HPRD	00785	4e-26	36.2	1
141900	.0118	P68871	92	5.4445	P02089	92	79.8507	HPRD	00785	4e-26	NA	0
141900	.0119	P68871	92	5.4445	P02089	92	79.8507	HPRD	00785	4e-26	NA	0
141900	.0164	P68871	92	5.4445	P02089	92	79.8507	HPRD	00785	4e-26	NA	0
141900	.0186	P68871	92	5.4445	P02089	92	79.8507	HPRD	00785	4e-26	NA	0
141900	.0197	P68871	92	5.4445	P02089	92	79.8507	HPRD	00785	4e-26	NA	0
141900	.0404	P68871	92	5.4445	P02089	92	79.8507	HPRD	00785	4e-26	NA	0
141900	.0427	P68871	92	5.4445	P02089	92	79.8507	HPRD	00785	4e-26	NA	0
P68871	VAR_003001	P68871	92	5.4445	P02089	92	79.8507	HPRD	00785	4e-26	NA	0
P68871	VAR_003002	P68871	92	5.4445	P02089	92	79.8507	HPRD	00785	4e-26	NA	0
P68871	VAR_003003	P68871	92	5.4445	P02089	92	79.8507	HPRD	00785	4e-26	NA	0
P68871	VAR_003004	P68871	92	5.4445	P02089	92	79.8507	HPRD	00785	4e-26	NA	0
141900	.0169	P68871	97	3.4745	P68871	97	100	HPRD	00785	4e-26	72.4	2
141900	.0184	P68871	97	3.4745	P68871	97	100	HPRD	00785	4e-26	72.4	2
141900	.0193	P68871	97	3.4745	P68871	97	100	HPRD	00785	4e-26	72.4	2
141900	.0300	P68871	97	3.4745	P68871	97	100	HPRD	00785	4e-26	72.4	2
141900	.0518	P68871	97	3.4745	P68871	97	100	HPRD	00785	4e-26	72.4	2
P68871	VAR_003013	P68871	97	3.4745	P68871	97	100	HPRD	00785	4e-26	72.4	2
P68871	VAR_003014	P68871	97	3.4745	P68871	97	100	HPRD	00785	4e-26	72.4	2
P68871	VAR_003015	P68871	97	3.4745	P68871	97	100	HPRD	00785	4e-26	72.4	2
P68871	VAR_003016	P68871	97	3.4745	P68871	97	100	HPRD	00785	4e-26	72.4	2
141900	.0068	P68871	98	2.8775	P68871	98	100	HPRD	00785	4e-26	12.5	2
141900	.0151	P68871	98	2.8775	P68871	98	100	HPRD	00785	4e-26	12.5	2
141900	.0201	P68871	98	2.8775	P68871	98	100	HPRD	00785	4e-26	12.5	2
141900	.0452	P68871	98	2.8775	P68871	98	100	HPRD	00785	4e-26	12.5	2
P68871	VAR_003017	P68871	98	2.8775	P68871	98	100	HPRD	00785	4e-26	12.5	2
141900	.0046	P68871	99	2.4535	P68871	99	100	HPRD	00785	4e-26	66.6	2
141900	.0114	P68871	99	2.4535	P68871	99	100	HPRD	00785	4e-26	66.6	2
141900	.0146	P68871	99	2.4535	P68871	99	100	HPRD	00785	4e-26	66.6	2
141900	.0230	P68871	99	2.4535	P68871	99	100	HPRD	00785	4e-26	66.6	2
141900	.0301	P68871	99	2.4535	P68871	99	100	HPRD	00785	4e-26	66.6	2
141900	.0307	P68871	99	2.4535	P68871	99	100	HPRD	00785	4e-26	66.6	2
141900	.0405	P68871	99	2.4535	P68871	99	100	HPRD	00785	4e-26	66.6	2
P68871	VAR_003018	P68871	99	2.4535	P68871	99	100	HPRD	00785	4e-26	66.6	2
141900	.0028	P68871	100	3.0805	P68871	100	100	HPRD	00785	4e-26	42.9	2
141900	.0195	P68871	100	3.0805	P68871	100	100	HPRD	00785	4e-26	42.9	2
P68871	VAR_003019	P68871	100	3.0805	P68871	100	100	HPRD	00785	4e-26	42.9	2
P68871	VAR_003020	P68871	100	3.0805	P68871	100	100	HPRD	00785	4e-26	42.9	2
141900	.0021	P68871	102	2.5955	P68871	102	100	HPRD	00785	4e-26	9.6	1
141900	.0145	P68871	102	2.5955	P68871	102	100	HPRD	00785	4e-26	9.6	1
141900	.0236	P68871	102	2.5955	P68871	102	100	HPRD	00785	4e-26	9.6	1
141900	.0269	P68871	102	2.5955	P68871	102	100	HPRD	00785	4e-26	9.6	1
P68871	VAR_003025	P68871	102	2.5955	P68871	102	100	HPRD	00785	4e-26	9.6	1
P68871	VAR_003026	P68871	102	2.5955	P68871	102	100	HPRD	00785	4e-26	9.6	1
141900	.0172	P68871	114	2.5565	P02089	114	79.8507	HPRD	00785	4e-26	47	0
141900	.0397	P68871	114	2.5565	P02089	114	79.8507	HPRD	00785	4e-26	47	0
141900	.0424	P68871	114	2.5565	P02089	114	79.8507	HPRD	00785	4e-26	47	0
P68871	VAR_010144	P68871	114	2.5565	P02089	114	79.8507	HPRD	00785	4e-26	47	0
P68871	VAR_010145	P68871	114	2.5565	P02089	114	79.8507	HPRD	00785	4e-26	47	0
141900	.0213	P68871	117	3.2955	P68871	117	100	HPRD	00785	4e-26	31.7	1
141900	.0250	P68871	117	3.2955	P68871	117	100	HPRD	00785	4e-26	31.7	1
141900	.0494	P68871	117	3.2955	P68871	117	100	HPRD	00785	4e-26	31.7	1
P68871	VAR_003040	P68871	117	3.2955	P68871	117	100	HPRD	00785	4e-26	31.7	1
P68871	VAR_003041	P68871	117	3.2955	P68871	117	100	HPRD	00785	4e-26	31.7	1
P68871	VAR_025399	P68871	117	3.2955	P68871	117	100	HPRD	00785	4e-26	31.7	1
141900	.0026	P68871	119	2.2345	P68871	119	100	HPRD	00785	4e-26	60.7	2
141900	.0394	P68871	119	2.2345	P68871	119	100	HPRD	00785	4e-26	60.7	2
P68871	VAR_003042	P68871	119	2.2345	P68871	119	100	HPRD	00785	4e-26	60.7	2
141900	.0492	P68871	122	3.0855	P68871	122	100	HPRD	00785	4e-26	14	2
141900	.0294	P68871	123	2.1645	P68871	123	100	HPRD	00785	4e-26	40.2	2
141900	.0495	P68871	123	2.1645	P68871	123	100	HPRD	00785	4e-26	40.2	2
P68871	VAR_003051	P68871	123	2.1645	P68871	123	100	HPRD	00785	4e-26	40.2	2
141900	.0148	P68871	124	2.4715	P68871	124	100	HPRD	00785	4e-26	81.7	2
141900	.0288	P68871	124	2.4715	P68871	124	100	HPRD	00785	4e-26	81.7	2
141900	.0289	P68871	124	2.4715	P68871	124	100	HPRD	00785	4e-26	81.7	2
141900	.0481	P68871	124	2.4715	P68871	124	100	HPRD	00785	4e-26	81.7	2
P68871	VAR_003053	P68871	124	2.4715	P68871	124	100	HPRD	00785	4e-26	81.7	2
P68871	VAR_003052	P68871	124	2.4715	P68871	124	100	HPRD	00785	4e-26	81.7	2
P68871	VAR_003054	P68871	124	2.4715	P68871	124	100	HPRD	00785	4e-26	81.7	2
141900	.0027	P68871	127	2.1565	P68871	127	100	HPRD	00785	4e-26	47.8	2
141900	.0096	P68871	127	2.1565	P68871	127	100	HPRD	00785	4e-26	47.8	2
141900	.0319	P68871	127	2.1565	P68871	127	100	HPRD	00785	4e-26	47.8	2
141900	.0320	P68871	127	2.1565	P68871	127	100	HPRD	00785	4e-26	47.8	2
141900	.0448	P68871	127	2.1565	P68871	127	100	HPRD	00785	4e-26	47.8	2
P68871	VAR_003058	P68871	127	2.1565	P68871	127	100	HPRD	00785	4e-26	47.8	2
P68871	VAR_003059	P68871	127	2.1565	P68871	127	100	HPRD	00785	4e-26	47.8	2
141900	.0130	P68871	128	2.1195	P68871	128	100	HPRD	00785	4e-26	51.6	2
141900	.0499	P68871	128	2.1195	P68871	128	100	HPRD	00785	4e-26	51.6	2
141900	.0500	P68871	128	2.1195	P68871	128	100	HPRD	00785	4e-26	51.6	2
P68871	VAR_003060	P68871	128	2.1195	P68871	128	100	HPRD	00785	4e-26	51.6	2
141900	.0143	P68871	132	2.6045	P68871	132	100	HPRD	00785	4e-26	44.3	1
141900	.0302	P68871	132	2.6045	P68871	132	100	HPRD	00785	4e-26	44.3	1
P68871	VAR_003069	P68871	132	2.6045	P68871	132	100	HPRD	00785	4e-26	44.3	1
P68871	VAR_003070	P68871	132	2.6045	P68871	132	100	HPRD	00785	4e-26	44.3	1
142000	.0034	P02042	26	2.0955	P68871	26	92.5373	HPRD	00785	8.4e-26	25.2	1
P02042	VAR_003104	P02042	26	2.0955	P68871	26	92.5373	HPRD	00785	8.4e-26	25.2	1
142000	.0029	P02042	30	2.8605	P68871	30	92.5373	HPRD	00785	8.4e-26	38.7	2
142000	.0035	P02042	37	3.0875	P68871	37	92.5373	HPRD	00785	8.4e-26	71.3	2
142000	.0016	P02042	98	2.8775	P68871	98	92.5373	HPRD	00785	8.4e-26	12.5	2
P02042	VAR_003113	P02042	98	2.8775	P68871	98	92.5373	HPRD	00785	8.4e-26	12.5	2
142000	.0004	P02042	99	2.4535	P68871	99	92.5373	HPRD	00785	8.4e-26	66.6	2
P02042	VAR_003114	P02042	99	2.4535	P68871	99	92.5373	HPRD	00785	8.4e-26	66.6	2
142000	.0039	NP_000510	37	3.9805	P68871	36	92.5373	HPRD	00785	8.4e-26	52.8	1
142000	.0041	NP_000510	89	2.8565	P68871	88	92.5373	HPRD	00785	8.4e-26	36.2	1
P69905	VAR_002729	P69905	11	2.2795	P02118	12	41.4062	HPRD	00785	1.2e-72	46	0
P69905	VAR_002731	P69905	14	5.7815	P02118	15	41.4062	HPRD	00785	1.2e-72	22.5	0
141850	.0011	P69905	16	2.3005	P01990	16	67.6923	HPRD	00785	1.2e-72	52.1	0
P69905	VAR_002733	P69905	16	2.3005	P01990	16	67.6923	HPRD	00785	1.2e-72	52.1	0
P69905	VAR_002734	P69905	16	2.3005	P01990	16	67.6923	HPRD	00785	1.2e-72	52.1	0
141850	.0042	P69905	20	2.2815	P02118	19	41.4062	HPRD	00785	1.2e-72	55.4	0
P69905	VAR_002739	P69905	20	2.2815	P02118	19	41.4062	HPRD	00785	1.2e-72	55.4	0
P69905	VAR_002740	P69905	20	2.2815	P02118	19	41.4062	HPRD	00785	1.2e-72	55.4	0
141850	.0009	P69905	27	2.0955	P01958	27	87.6923	HPRD	00785	1.2e-72	28.5	0
P69905	VAR_002748	P69905	27	2.0955	P01958	27	87.6923	HPRD	00785	1.2e-72	28.5	0
P69905	VAR_002749	P69905	27	2.0955	P01958	27	87.6923	HPRD	00785	1.2e-72	28.5	0
P69905	VAR_002750	P69905	27	2.0955	P01958	27	87.6923	HPRD	00785	1.2e-72	28.5	0
141850	.0055	P69905	31	2.8605	P69905	31	100	HPRD	00785	1.2e-72	39.2	0
P69905	VAR_025002	P69905	31	2.8605	P69905	31	100	HPRD	00785	1.2e-72	39.2	0
P69905	VAR_002752	P69905	31	2.8605	P69905	31	100	HPRD	00785	1.2e-72	39.2	0
141850	.0053	P69905	37	3.9805	P01965	37	83.8462	HPRD	00785	1.2e-72	62.4	0
P69905	VAR_002754	P69905	37	3.9805	P01965	37	83.8462	HPRD	00785	1.2e-72	62.4	0
P69905	VAR_002756	P69905	40	2.4385	P02074	38	46.0938	HPRD	00785	1.2e-72	33.7	0
P69905	VAR_002756	P69905	40	2.4385	P02070	38	46.0938	HPRD	00785	1.2e-72	27	0
P69905	VAR_002759	P69905	44	2.1735	P69905	44	100	HPRD	00785	1.2e-72	83.6	0
P69905	VAR_002760	P69905	44	2.1735	P69905	44	100	HPRD	00785	1.2e-72	83.6	0
P69905	VAR_002761	P69905	45	3.0125	P02208	54	30.7692	HPRD	00785	1.2e-72	75.6	1
P69905	VAR_002762	P69905	45	3.0125	P02208	54	30.7692	HPRD	00785	1.2e-72	75.6	1
141850	.0012	P69905	47	2.6005	P02208	57	30.7692	HPRD	00785	1.2e-72	80.2	1
141850	.0025	P69905	47	2.6005	P02208	57	30.7692	HPRD	00785	1.2e-72	80.2	1
P69905	VAR_002763	P69905	47	2.6005	P02208	57	30.7692	HPRD	00785	1.2e-72	80.2	1
P69905	VAR_002764	P69905	47	2.6005	P02208	57	30.7692	HPRD	00785	1.2e-72	80.2	1
P69905	VAR_002765	P69905	47	2.6005	P02208	57	30.7692	HPRD	00785	1.2e-72	80.2	1
P69905	VAR_002766	P69905	47	2.6005	P02208	57	30.7692	HPRD	00785	1.2e-72	80.2	1
P69905	VAR_002774	P69905	56	2.6345	P02208	71	30.7692	HPRD	00785	1.2e-72	44.2	1
P69905	VAR_002775	P69905	56	2.6345	P02208	71	30.7692	HPRD	00785	1.2e-72	44.2	1
141850	.0065	P69905	59	2.5245	P02089	64	42.1875	HPRD	00785	1.2e-72	138.4	0
P69905	VAR_002779	P69905	59	2.5245	P02089	64	42.1875	HPRD	00785	1.2e-72	138.4	0
141850	.0008	P69905	61	2.3975	P02089	66	42.1875	HPRD	00785	1.2e-72	82.9	0
P69905	VAR_002782	P69905	61	2.3975	P02089	66	42.1875	HPRD	00785	1.2e-72	82.9	0
P69905	VAR_002783	P69905	61	2.3975	P02089	66	42.1875	HPRD	00785	1.2e-72	82.9	0
141850	.0006	P69905	62	3.1155	P02089	67	42.1875	HPRD	00785	1.2e-72	76.9	0
P69905	VAR_002784	P69905	62	3.1155	P02089	67	42.1875	HPRD	00785	1.2e-72	76.9	0
141850	.0060	P69905	65	2.1845	P02089	70	42.1875	HPRD	00785	1.2e-72	82.9	0
141850	.0045	P69905	66	2.3675	P02089	71	42.1875	HPRD	00785	1.2e-72	25.8	0
141850	.0049	P69905	72	3.1735	P02089	77	42.1875	HPRD	00785	1.2e-72	69.1	0
P69905	VAR_002790	P69905	72	3.1735	P02089	77	42.1875	HPRD	00785	1.2e-72	69.1	0
141850	.0034	P69905	74	2.2545	P02089	79	42.1875	HPRD	00785	1.2e-72	63.1	0
P69905	VAR_002791	P69905	74	2.2545	P02089	79	42.1875	HPRD	00785	1.2e-72	63.1	0
P69905	VAR_002792	P69905	74	2.2545	P02089	79	42.1875	HPRD	00785	1.2e-72	63.1	0
P69905	VAR_002793	P69905	74	2.2545	P02089	79	42.1875	HPRD	00785	1.2e-72	63.1	0
141850	.0035	P69905	80	2.1965	P02089	85	42.1875	HPRD	00785	1.2e-72	15.1	0
P69905	VAR_002801	P69905	80	2.1965	P02089	85	42.1875	HPRD	00785	1.2e-72	15.1	0
P69905	VAR_002808	P69905	87	5.4445	P02089	92	42.1875	HPRD	00785	1.2e-72	NA	0
P69905	VAR_002809	P69905	87	5.4445	P02089	92	42.1875	HPRD	00785	1.2e-72	NA	0
P69905	VAR_025389	P69905	94	2.4535	P69905	94	100	HPRD	00785	1.2e-72	52	0
P69905	VAR_002814	P69905	94	2.4535	P69905	94	100	HPRD	00785	1.2e-72	52	0
141850	.0052	P69905	95	3.0805	P69905	95	100	HPRD	00785	1.2e-72	46.5	0
P69905	VAR_002815	P69905	95	3.0805	P69905	95	100	HPRD	00785	1.2e-72	46.5	0
P69905	VAR_002816	P69905	95	3.0805	P69905	95	100	HPRD	00785	1.2e-72	46.5	0
P69905	VAR_002817	P69905	97	2.5955	P69905	97	100	HPRD	00785	1.2e-72	15.1	0
141850	.0031	P69905	104	3.5915	P69905	104	100	HPRD	00785	1.2e-72	3.5	0
141850	.0007	P69905	109	2.5565	P02089	114	42.1875	HPRD	00785	1.2e-72	47	0
P69905	VAR_002821	P69905	109	2.5565	P02089	114	42.1875	HPRD	00785	1.2e-72	47	0
P69905	VAR_002823	P69905	112	3.2955	P01958	112	87.6923	HPRD	00785	1.2e-72	43.7	0
P69905	VAR_002823	P69905	112	3.2955	P01966	112	87.6923	HPRD	00785	1.2e-72	42.4	0
P69905	VAR_002825	P69905	114	2.0705	P69905	114	100	HPRD	00785	1.2e-72	84.4	0
P69905	VAR_002826	P69905	114	2.0705	P69905	114	100	HPRD	00785	1.2e-72	84.4	0
P69905	VAR_002827	P69905	114	2.0705	P69905	114	100	HPRD	00785	1.2e-72	84.4	0
P69905	VAR_002835	P69905	122	2.4595	P69905	122	100	HPRD	00785	1.2e-72	45	0
141850	.0037	P69905	126	2.0275	P69905	126	100	HPRD	00785	1.2e-72	52.7	0
P69905	VAR_025392	P69905	126	2.0275	P69905	126	100	HPRD	00785	1.2e-72	52.7	0
P69905	VAR_002837	P69905	126	2.0275	P69905	126	100	HPRD	00785	1.2e-72	52.7	0
P69905	VAR_002838	P69905	126	2.0275	P69905	126	100	HPRD	00785	1.2e-72	52.7	0
P69905	VAR_002839	P69905	127	2.6045	P01958	127	87.6923	HPRD	00785	1.2e-72	48.2	0
141800	.0028	NP_000549	75	2.2545	P02089	79	42.1875	HPRD	00785	3.6e-73	63.1	0
141800	.0095	NP_000549	75	2.2545	P02089	79	42.1875	HPRD	00785	3.6e-73	63.1	0
141800	.0100	NP_000549	75	2.2545	P02089	79	42.1875	HPRD	00785	3.6e-73	63.1	0
141800	.0122	NP_000549	75	2.2545	P02089	79	42.1875	HPRD	00785	3.6e-73	63.1	0
141800	.0157	NP_000549	75	2.2545	P02089	79	42.1875	HPRD	00785	3.6e-73	63.1	0
P08519	VAR_006633	P08519	4193	4.6085	P00747	173	58.1081	HPRD	00798	6e-100	42.8	1
P20823	VAR_010537	P20823	12	2.6065	P22361	12	94.8571	HPRD	00800	0	62.6	2
P20823	VAR_012483	P20823	20	3.3305	P22361	20	94.8571	HPRD	00800	0	80.5	1
P20823	VAR_010553	P20823	200	3.2705	P06601	214	36.5385	HPRD	00800	0	92.9	1
P20823	VAR_010556	P20823	229	3.6525	P06601	243	36.5385	HPRD	00800	0	16.5	1
142410	.0005	P20823	272	4.1585	P40424	288	34.6154	HPRD	00800	0	23.6	0
P20823	VAR_010563	P20823	272	4.1585	P40424	288	34.6154	HPRD	00800	0	23.6	0
P20823	VAR_003759	P20823	272	4.1585	P40424	288	34.6154	HPRD	00800	0	23.6	0
605020	.0001	Q9NZR4	166	3.1175	P06601	215	62.5	HPRD	00855	3.2e-07	72.7	1
Q9NZR4	VAR_014246	Q9NZR4	166	3.1175	P06601	215	62.5	HPRD	00855	3.2e-07	72.7	1
P01857	VAR_003888	P01857	241	2.0695	P01865	240	61.6279	HPRD	00921	2.2e-09	23.4	1
147450	.0020	P00441	6	3.8095	P00442	6	83.3333	HPRD	00937	5.8e-82	0.6	1
P00441	VAR_008717	P00441	6	3.8095	P00442	6	83.3333	HPRD	00937	5.8e-82	0.6	1
P00441	VAR_007132	P00441	7	3.0125	P00441	7	100	HPRD	00937	5.8e-82	63.3	1
147450	.0001	P00441	37	3.5075	P00441	37	100	HPRD	00937	5.8e-82	46.4	1
P00441	VAR_007136	P00441	37	3.5075	P00441	37	100	HPRD	00937	5.8e-82	46.4	1
147450	.0002	P00441	38	2.8675	P00441	38	100	HPRD	00937	5.8e-82	6.3	1
P00441	VAR_013524	P00441	38	2.8675	P00441	38	100	HPRD	00937	5.8e-82	6.3	1
P00441	VAR_007137	P00441	38	2.8675	P00441	38	100	HPRD	00937	5.8e-82	6.3	1
147450	.0003	P00441	41	3.4025	P00441	41	100	HPRD	00937	5.8e-82	35	1
147450	.0004	P00441	41	3.4025	P00441	41	100	HPRD	00937	5.8e-82	35	1
P00441	VAR_007139	P00441	41	3.4025	P00441	41	100	HPRD	00937	5.8e-82	35	1
P00441	VAR_007138	P00441	41	3.4025	P00441	41	100	HPRD	00937	5.8e-82	35	1
P00441	VAR_013526	P00441	49	2.2785	P00441	49	100	HPRD	00937	5.8e-82	31.9	1
P00441	VAR_013529	P00441	76	2.9725	P00441	76	100	HPRD	00937	5.8e-82	50.2	1
147450	.0006	P00441	85	3.5515	P53636	117	30.7143	HPRD	00937	5.8e-82	7.4	1
P00441	VAR_007144	P00441	85	3.5515	P53636	117	30.7143	HPRD	00937	5.8e-82	7.4	1
P00441	VAR_013531	P00441	86	4.1525	P00441	86	100	HPRD	00937	5.8e-82	31.2	1
P00441	VAR_013532	P00441	89	2.7575	P00441	89	100	HPRD	00937	5.8e-82	3.3	1
147450	.0007	P00441	93	3.6855	P00441	93	100	HPRD	00937	5.8e-82	9.6	1
147450	.0008	P00441	93	3.6855	P00441	93	100	HPRD	00937	5.8e-82	9.6	1
147450	.0033	P00441	93	3.6855	P00441	93	100	HPRD	00937	5.8e-82	9.6	1
P00441	VAR_007146	P00441	93	3.6855	P00441	93	100	HPRD	00937	5.8e-82	9.6	1
P00441	VAR_007147	P00441	93	3.6855	P00441	93	100	HPRD	00937	5.8e-82	9.6	1
P00441	VAR_007148	P00441	93	3.6855	P00441	93	100	HPRD	00937	5.8e-82	9.6	1
P00441	VAR_007149	P00441	93	3.6855	P00441	93	100	HPRD	00937	5.8e-82	9.6	1
P00441	VAR_008719	P00441	93	3.6855	P00441	93	100	HPRD	00937	5.8e-82	9.6	1
147450	.0016	P00441	104	3.0655	P00441	104	100	HPRD	00937	5.8e-82	1.6	1
P00441	VAR_008720	P00441	104	3.0655	P00441	104	100	HPRD	00937	5.8e-82	1.6	1
P00441	VAR_013535	P00441	105	2.1575	P00441	105	100	HPRD	00937	5.8e-82	11.9	1
P00441	VAR_013536	P00441	108	3.5225	P00441	108	100	HPRD	00937	5.8e-82	81.9	1
147450	.0011	P00441	113	2.7255	P00441	113	100	HPRD	00937	5.8e-82	33.9	1
P00441	VAR_007155	P00441	113	2.7255	P00441	113	100	HPRD	00937	5.8e-82	33.9	1
P00441	VAR_013538	P00441	114	3.8475	P00441	114	100	HPRD	00937	5.8e-82	56.2	1
P00441	VAR_007156	P00441	115	3.7485	P00441	115	100	HPRD	00937	5.8e-82	31	1
P00441	VAR_008722	P00441	124	4.2005	P00441	124	100	HPRD	00937	5.8e-82	4.6	1
P00441	VAR_007157	P00441	125	3.9185	P00441	125	100	HPRD	00937	5.8e-82	32.8	1
147450	.0026	P00441	126	3.0505	P00441	126	100	HPRD	00937	5.8e-82	38	1
P00441	VAR_013539	P00441	126	3.0505	P00441	126	100	HPRD	00937	5.8e-82	38	1
P00441	VAR_007159	P00441	139	4.0995	P00441	139	100	HPRD	00937	5.8e-82	32.6	1
147450	.0017	P00441	144	2.2235	P00446	167	31.1594	HPRD	00937	5.8e-82	27	1
P00441	VAR_007160	P00441	144	2.2235	P00446	167	31.1594	HPRD	00937	5.8e-82	27	1
P00441	VAR_008724	P00441	144	2.2235	P00446	167	31.1594	HPRD	00937	5.8e-82	27	1
P00441	VAR_007161	P00441	148	3.3815	P00441	148	100	HPRD	00937	5.8e-82	46.5	1
P00441	VAR_007162	P00441	148	3.3815	P00441	148	100	HPRD	00937	5.8e-82	46.5	1
P00441	VAR_007163	P00441	149	3.5315	P00441	149	100	HPRD	00937	5.8e-82	1.1	1
P00441	VAR_007164	P00441	151	2.6565	P00441	151	100	HPRD	00937	5.8e-82	88.8	1
300206	.0002	NP_055086	487	5.5985	Q9NZN1	487	100	HPRD	00994	2.4e-51	13.8	1
153450	.0003	P61626	82	6.0845	P61626	82	100	HPRD	01024	8.9e-22	12.7	1
153450	.0005	P61626	82	6.0845	P61626	82	100	HPRD	01024	8.9e-22	12.7	1
153450	.0002	P61626	85	2.7835	P61626	85	100	HPRD	01024	8.9e-22	51.7	1
P61626	VAR_004281	P61626	85	2.7835	P61626	85	100	HPRD	01024	8.9e-22	51.7	1
P07195	VAR_011634	P07195	68	2.0675	P07195	68	100	HPRD	01025	5.1e-138	26.4	1
P07195	VAR_004177	P07195	171	2.0145	P07195	171	100	HPRD	01025	5.1e-138	29.4	1
P07195	VAR_011636	P07195	171	2.0145	P07195	171	100	HPRD	01025	5.1e-138	29.4	1
Q13950	VAR_012132	Q13950	113	2.9755	Q01196	62	91.0448	HPRD	01043	6.2e-112	69.3	1
Q13950	VAR_012133	Q13950	118	2.8345	Q01196	67	91.0448	HPRD	01043	6.2e-112	16.3	2
600211	.0012	Q13950	169	3.3515	Q01196	118	91.0448	HPRD	01043	6.2e-112	56	1
Q13950	VAR_012137	Q13950	169	3.3515	Q01196	118	91.0448	HPRD	01043	6.2e-112	56	1
Q13950	VAR_012142	Q13950	193	3.8865	Q01196	142	91.0448	HPRD	01043	6.2e-112	96.6	0
600211	.0010	Q13950	200	3.2145	Q01196	149	91.0448	HPRD	01043	6.2e-112	33.5	2
Q13950	VAR_012145	Q13950	200	3.2145	Q01196	149	91.0448	HPRD	01043	6.2e-112	33.5	2
Q13950	VAR_012146	Q13950	205	3.0655	Q01196	154	91.0448	HPRD	01043	6.2e-112	19.5	2
Q13950	VAR_012147	Q13950	209	2.4765	Q01196	158	91.0448	HPRD	01043	6.2e-112	32	0
151385	.0008	Q01196	58	2.8995	Q01196	58	100	HPRD	01043	5.9e-247	41.6	1
151385	.0006	Q01196	107	2.9205	Q01196	107	100	HPRD	01043	5.9e-247	8.8	0
Q15672	VAR_004496	Q15672	131	3.3395	P01106	377	44.898	HPRD	01046	2.5e-09	39.6	0
601622	.0010	Q15672	156	3.5405	P01106	403	44.898	HPRD	01046	2.5e-09	51.2	0
Q15672	VAR_015219	Q15672	156	3.5405	P01106	403	44.898	HPRD	01046	2.5e-09	51.2	0
604277	.0004	Q9UBP0	499	3.8315	Q01853	637	40.6593	HPRD	01105	4.3e-30	57.6	1
Q9UBP0	VAR_010198	Q9UBP0	499	3.8315	Q01853	637	40.6593	HPRD	01105	4.3e-30	57.6	1
Q13608	VAR_007918	Q13608	812	3.5065	Q01853	585	52.459	HPRD	01105	6.7e-40	123	1
Q13608	VAR_007919	Q13608	812	3.5065	Q01853	585	52.459	HPRD	01105	6.7e-40	123	1
156845	.0003	NP_000239	217	3.5115	Q12772	343	40	HPRD	01138	1.2e-221	112.7	0
Q13402	VAR_009328	Q13402	503	3.7735	P13538	529	41.1215	HPRD	01177	6.1e-127	93.3	0
Q13402	VAR_024047	Q13402	519	2.0385	P13538	545	41.1215	HPRD	01177	6.1e-127	26.7	0
Q13402	VAR_024048	Q13402	756	4.1285	P10587	803	40	HPRD	01177	6.1e-127	68.8	0
160710	.0002	P13533	795	4.1285	P13538	795	60	HPRD	01177	0	75.9	0
P12883	VAR_020803	P12883	320	2.8755	P10587	322	51.9345	HPRD	01177	0	12.8	1
160760	.0001	P12883	403	2.3335	P10587	405	51.9345	HPRD	01177	0	NA	2
160760	.0014	P12883	403	2.3335	P10587	405	51.9345	HPRD	01177	0	NA	2
160760	.0015	P12883	403	2.3335	P10587	405	51.9345	HPRD	01177	0	NA	2
P12883	VAR_004573	P12883	403	2.3335	P10587	405	51.9345	HPRD	01177	0	NA	2
P12883	VAR_004574	P12883	403	2.3335	P10587	405	51.9345	HPRD	01177	0	NA	2
160760	.0022	P12883	532	2.2675	P13538	534	81.8047	HPRD	01177	0	28.2	0
P12883	VAR_017747	P12883	532	2.2675	P13538	534	81.8047	HPRD	01177	0	28.2	0
P12883	VAR_004586	P12883	731	2.1915	P13538	733	81.8047	HPRD	01177	0	2	0
160760	.0024	P12883	743	2.5165	P10587	753	51.9345	HPRD	01177	0	36.6	1
P12883	VAR_014199	P12883	743	2.5165	P10587	753	51.9345	HPRD	01177	0	36.6	1
173110	.0005	P28069	143	4.0555	P14859	299	58.1081	HPRD	01250	2.7e-38	9.4	1
P28069	VAR_003778	P28069	143	4.0555	P14859	299	58.1081	HPRD	01250	2.7e-38	9.4	1
173110	.0001	P28069	172	4.0555	P10037	172	98.6486	HPRD	01250	2.7e-38	46.6	1
300039	.0003	P49335	202	3.7835	P14859	296	78.3784	HPRD	01250	4.6e-50	45.7	1
300490	.0004	O60880	32	4.2725	P35235	32	30.137	HPRD	01259	1.5e-08	7.4	0
O60880	VAR_005612	O60880	32	4.2725	P35235	32	30.137	HPRD	01259	1.5e-08	7.4	0
300490	.0001	O60880	55	2.3545	O60880	55	100	HPRD	01259	1.5e-08	36.7	1
300490	.0013	O60880	55	2.3545	O60880	55	100	HPRD	01259	1.5e-08	36.7	1
O60880	VAR_018307	O60880	55	2.3545	O60880	55	100	HPRD	01259	1.5e-08	36.7	1
P62070	VAR_006848	P62070	72	4.5555	P01112	61	61.875	HPRD	01273	4.7e-48	41	2
190070	.0001	NP_004976	12	2.5365	P01112	12	94.375	HPRD	01273	3.2e-81	51.9	2
190070	.0002	NP_004976	12	2.5365	P01112	12	94.375	HPRD	01273	3.2e-81	51.9	2
190070	.0005	NP_004976	12	2.5365	P01112	12	94.375	HPRD	01273	3.2e-81	51.9	2
190070	.0006	NP_004976	12	2.5365	P01112	12	94.375	HPRD	01273	3.2e-81	51.9	2
190070	.0007	NP_004976	12	2.5365	P01112	12	94.375	HPRD	01273	3.2e-81	51.9	2
190070	.0003	NP_004976	13	3.0095	P01112	13	94.375	HPRD	01273	3.2e-81	82.1	2
190070	.0013	NP_004976	34	3.0565	P01112	34	94.375	HPRD	01273	3.2e-81	66.6	2
190070	.0011	NP_004976	58	4.1105	P01112	58	94.375	HPRD	01273	3.2e-81	31.2	0
190070	.0004	NP_004976	59	3.7135	P01112	59	94.375	HPRD	01273	3.2e-81	40.4	0
190070	.0009	NP_004976	60	3.8635	P01112	60	94.375	HPRD	01273	3.2e-81	91.4	0
190020	.0001	P01112	12	2.5365	P01112	12	100	HPRD	01273	4.9e-85	51.9	2
190020	.0003	P01112	12	2.5365	P01112	12	100	HPRD	01273	4.9e-85	51.9	2
190020	.0004	P01112	12	2.5365	P01112	12	100	HPRD	01273	4.9e-85	51.9	2
P01112	VAR_006837	P01112	12	2.5365	P01112	12	100	HPRD	01273	4.9e-85	51.9	2
P01112	VAR_006836	P01112	12	2.5365	P01112	12	100	HPRD	01273	4.9e-85	51.9	2
190020	.0005	P01112	13	3.0095	P01112	13	100	HPRD	01273	4.9e-85	82.1	2
190020	.0002	P01112	61	4.5555	P01112	61	100	HPRD	01273	4.9e-85	41	2
P01112	VAR_006838	P01112	61	4.5555	P01112	61	100	HPRD	01273	4.9e-85	41	2
P01116	VAR_006839	P01116	12	2.5365	P01112	12	94.375	HPRD	01273	1.4e-85	51.9	2
P01116	VAR_016026	P01116	12	2.5365	P01112	12	94.375	HPRD	01273	1.4e-85	51.9	2
P01116	VAR_016027	P01116	12	2.5365	P01112	12	94.375	HPRD	01273	1.4e-85	51.9	2
P01116	VAR_016028	P01116	12	2.5365	P01112	12	94.375	HPRD	01273	1.4e-85	51.9	2
P01116	VAR_006840	P01116	12	2.5365	P01112	12	94.375	HPRD	01273	1.4e-85	51.9	2
P01116	VAR_016029	P01116	13	3.0095	P01112	13	94.375	HPRD	01273	1.4e-85	82.1	2
P01116	VAR_016030	P01116	59	3.7135	P01112	59	94.375	HPRD	01273	1.4e-85	40.4	0
P01116	VAR_006841	P01116	61	4.5555	P01112	61	94.375	HPRD	01273	1.4e-85	41	2
P01111	VAR_021194	P01111	12	2.5365	P01112	12	91.875	HPRD	01273	3.1e-99	51.9	2
164790	.0001	P01111	13	3.0095	P01112	13	91.875	HPRD	01273	3.1e-99	82.1	2
P01111	VAR_006845	P01111	13	3.0095	P01112	13	91.875	HPRD	01273	3.1e-99	82.1	2
164790	.0002	P01111	61	4.5555	P01112	61	91.875	HPRD	01273	3.1e-99	41	2
P01111	VAR_006846	P01111	61	4.5555	P01112	61	91.875	HPRD	01273	3.1e-99	41	2
164840	.0003	P04198	394	3.5115	Q12772	343	34	HPRD	01278	1.6e-253	112.7	0
P42771	VAR_001412	P42771	23	2.6535	P42771	23	100	HPRD	01290	4.2e-07	4.4	0
P42771	VAR_001440	P42771	74	2.6115	Q60773	71	51.6129	HPRD	01290	4.2e-07	30.7	0
P42771	VAR_001441	P42771	74	2.6115	Q60773	71	51.6129	HPRD	01290	4.2e-07	30.7	0
P42771	VAR_001453	P42771	89	2.6535	P42771	89	100	HPRD	01290	4.2e-07	21.6	0
P42771	VAR_001454	P42771	89	2.6535	P42771	89	100	HPRD	01290	4.2e-07	21.6	0
603868	.0001	P51159	73	5.7545	P63012	76	46.875	HPRD	01296	1.2e-40	9.2	0
P51159	VAR_010654	P51159	73	5.7545	P63012	76	46.875	HPRD	01296	1.2e-40	9.2	0
P26367	VAR_003812	P26367	44	3.4315	Q02548	56	77.4194	HPRD	01334	2e-61	62.5	0
P13569	VAR_000167	P13569	504	2.8935	P26361	504	85.9649	HPRD	01359	3.3e-13	54.5	1
602421	.0010	P13569	549	3.6995	P13569	549	100	HPRD	01359	3.3e-13	29	1
602421	.0011	P13569	549	3.6995	P13569	549	100	HPRD	01359	3.3e-13	29	1
602421	.0012	P13569	549	3.6995	P13569	549	100	HPRD	01359	3.3e-13	29	1
P13569	VAR_000177	P13569	549	3.6995	P13569	549	100	HPRD	01359	3.3e-13	29	1
P13569	VAR_000176	P13569	549	3.6995	P13569	549	100	HPRD	01359	3.3e-13	29	1
P13569	VAR_000178	P13569	549	3.6995	P13569	549	100	HPRD	01359	3.3e-13	29	1
P13569	VAR_000197	P13569	579	3.9945	P13569	579	100	HPRD	01359	3.3e-13	6.4	1
P13569	VAR_000200	P13569	613	2.1535	P13569	613	100	HPRD	01359	3.3e-13	8.6	1
P13569	VAR_000201	P13569	614	3.2095	P13569	614	100	HPRD	01359	3.3e-13	45.6	1
602421	.0022	P13569	1282	2.5165	Q9CHL8	421	31.6667	HPRD	01359	3.3e-13	59.1	1
P13569	VAR_000261	P13569	1282	2.5165	Q9CHL8	421	31.6667	HPRD	01359	3.3e-13	59.1	1
602421	.0063	P13569	1283	2.7445	Q9CHL8	422	31.6667	HPRD	01359	3.3e-13	57.1	1
P13569	VAR_000262	P13569	1283	2.7445	Q9CHL8	422	31.6667	HPRD	01359	3.3e-13	57.1	1
602421	.0048	P13569	1291	4.1955	Q9CHL8	430	31.6667	HPRD	01359	3.3e-13	75.8	1
P13569	VAR_000264	P13569	1291	4.1955	Q9CHL8	430	31.6667	HPRD	01359	3.3e-13	75.8	1
P13569	VAR_000265	P13569	1291	4.1955	Q9CHL8	430	31.6667	HPRD	01359	3.3e-13	75.8	1
602421	.0032	P13569	1303	3.3895	Q9CHL8	442	31.6667	HPRD	01359	3.3e-13	10.8	1
602421	.0114	P13569	1303	3.3895	Q9CHL8	442	31.6667	HPRD	01359	3.3e-13	10.8	1
P13569	VAR_000266	P13569	1303	3.3895	Q9CHL8	442	31.6667	HPRD	01359	3.3e-13	10.8	1
P13569	VAR_000267	P13569	1303	3.3895	Q9CHL8	442	31.6667	HPRD	01359	3.3e-13	10.8	1
Q09428	VAR_000100	Q09428	715	3.8395	P68187	39	33.7209	HPRD	01359	5.8e-21	95.9	1
Q09428	VAR_008540	Q09428	1492	3.3505	Q9CHL8	499	35.7542	HPRD	01359	5.8e-21	5.3	1
Q09428	VAR_015009	Q09428	1505	3.8535	Q9KQW9	506	33.5196	HPRD	01359	5.8e-21	NA	1
600509	.0003	NP_000343	716	3.8395	P68187	39	33.7209	HPRD	01359	1.6e-20	95.9	1
600509	.0011	NP_000343	1506	3.8535	Q9KQW9	506	33.3333	HPRD	01359	1.6e-20	NA	1
P33527	VAR_011489	P33527	671	3.5675	P13569	451	42.6901	HPRD	01359	3.3e-34	19.1	1
601615	.0005	Q99758	568	3.6205	P68187	38	33.3333	HPRD	01359	5.3e-11	103.5	1
Q99758	VAR_023498	Q99758	568	3.6205	P68187	38	33.3333	HPRD	01359	5.3e-11	103.5	1
601107	.0001	Q92887	768	3.6525	Q58206	153	31.6456	HPRD	01359	2.3e-37	12.9	1
Q92887	VAR_000099	Q92887	768	3.6525	Q58206	153	31.6456	HPRD	01359	2.3e-37	12.9	1
601107	.0005	Q92887	1382	4.1955	Q9CHL8	430	37.9888	HPRD	01359	2.3e-37	75.8	1
Q92887	VAR_010756	Q92887	1382	4.1955	Q9CHL8	430	37.9888	HPRD	01359	2.3e-37	75.8	1
600046	.0014	O95477	935	3.6205	Q9YGA6	38	31.25	HPRD	01359	9e-12	92.7	1
600046	.0015	O95477	935	3.6205	Q9YGA6	38	31.25	HPRD	01359	9e-12	92.7	1
O95477	VAR_009150	O95477	935	3.6205	Q9YGA6	38	31.25	HPRD	01359	9e-12	92.7	1
603234	.0017	O95255	1339	2.7445	Q9CHL8	422	36.1111	HPRD	01359	1.8e-38	57.1	1
O95255	VAR_013390	O95255	1339	2.7445	Q9CHL8	422	36.1111	HPRD	01359	1.8e-38	57.1	1
O95255	VAR_013391	O95255	1347	4.1955	Q9CHL8	430	36.1111	HPRD	01359	1.8e-38	75.8	1
171060	.0007	P21439	1161	3.2425	Q9CHL8	473	46.1538	HPRD	01359	1.9e-65	74.9	1
P21439	VAR_023504	P21439	1161	3.2425	Q9CHL8	473	46.1538	HPRD	01359	1.9e-65	74.9	1
O95342	VAR_013334	O95342	461	4.0425	Q9YGA6	42	30.8176	HPRD	01359	2.1e-65	10.6	1
171760	.0002	P05186	71	4.0195	Q9BHT8	45	47.1976	HPRD	01380	5.4e-150	26.7	1
171760	.0004	P05186	71	4.0195	Q9BHT8	45	47.1976	HPRD	01380	5.4e-150	26.7	1
P05186	VAR_006149	P05186	71	4.0195	Q9BHT8	45	47.1976	HPRD	01380	5.4e-150	26.7	1
P05186	VAR_013975	P05186	71	4.0195	Q9BHT8	45	47.1976	HPRD	01380	5.4e-150	26.7	1
P05186	VAR_006150	P05186	71	4.0195	Q9BHT8	45	47.1976	HPRD	01380	5.4e-150	26.7	1
P05186	VAR_011087	P05186	381	3.4735	P00634	394	32.6087	HPRD	01380	5.4e-150	41.2	1
P08237	VAR_006063	P08237	38	3.7685	P00512	25	48	HPRD	01385	0	41.6	1
P08237	VAR_006064	P08237	38	3.7685	P00512	25	48	HPRD	01385	0	41.6	1
P08237	VAR_006067	P08237	542	3.0695	P00512	140	35.9551	HPRD	01385	0	26.4	1
232800	.0003	NP_000280	39	3.7685	P00512	25	48	HPRD	01385	0	41.6	1
232800	.0006	NP_000280	39	3.7685	P00512	25	48	HPRD	01385	0	41.6	1
232800	.0004	NP_000280	543	3.0695	P00512	140	35.9551	HPRD	01385	0	26.4	1
P06744	VAR_002528	P06744	342	3.2715	P06744	342	100	HPRD	01394	0	70.7	1
172400	.0002	P06744	346	2.5825	P06744	346	100	HPRD	01394	0	40.6	1
P06744	VAR_002529	P06744	346	2.5825	P06744	346	100	HPRD	01394	0	40.6	1
P06744	VAR_002530	P06744	346	2.5825	P06744	346	100	HPRD	01394	0	40.6	1
P06744	VAR_002531	P06744	374	2.5955	P06744	374	100	HPRD	01394	0	12.3	1
P06744	VAR_002532	P06744	388	5.3655	P06744	388	100	HPRD	01394	0	88.2	1
P06744	VAR_002536	P06744	516	2.6505	P06744	516	100	HPRD	01394	0	68.9	1
172400	.0003	P06744	524	2.9945	P06744	524	100	HPRD	01394	0	26	1
P06744	VAR_002537	P06744	524	2.9945	P06744	524	100	HPRD	01394	0	26	1
P06744	VAR_002538	P06744	538	3.1045	P06744	538	100	HPRD	01394	0	64.5	1
172400	.0001	NP_000166	158	3.7885	P06744	157	100	HPRD	01394	0	46.6	1
172400	.0004	NP_000166	539	3.1045	P06744	538	100	HPRD	01394	0	64.5	1
P15735	VAR_020854	P15735	157	2.6185	P49137	190	35.7724	HPRD	01404	1.4e-135	48.9	1
172471	.0002	P15735	189	3.4705	P05132	200	33.0645	HPRD	01404	1.4e-135	33.5	0
P15735	VAR_009518	P15735	189	3.4705	P05132	200	33.0645	HPRD	01404	1.4e-135	33.5	0
600644	.0001	NP_976030	185	6.1585	P15151	179	31.3253	HPRD	01434	4.2e-47	16	1
175100	.0008	P25054	713	2.2895	P35222	646	32.4324	HPRD	01439	0	25.7	1
P25054	VAR_005040	P25054	1027	4.3695	P25054	1027	100	HPRD	01439	0	70.7	0
P25054	VAR_005044	P25054	1176	4.2885	P25054	1024	53.3333	HPRD	01439	0	89.3	0
176300	.0047	P02766	38	4.0335	P02766	38	100	HPRD	01447	3.9e-76	NA	1
P02766	VAR_007548	P02766	38	4.0335	P02766	38	100	HPRD	01447	3.9e-76	NA	1
P02766	VAR_007549	P02766	38	4.0335	P02766	38	100	HPRD	01447	3.9e-76	NA	1
P02766	VAR_007551	P02766	44	4.2195	P02766	44	100	HPRD	01447	3.9e-76	37.9	1
176300	.0046	P02766	73	3.8585	P02766	73	100	HPRD	01447	3.9e-76	103.6	1
176300	.0050	P02766	89	4.9395	O93330	91	57.2727	HPRD	01447	3.9e-76	32.2	1
P02766	VAR_007577	P02766	89	4.9395	O93330	91	57.2727	HPRD	01447	3.9e-76	32.2	1
176300	.0034	P02766	127	2.1235	P02766	127	100	HPRD	01447	3.9e-76	3.7	1
P02766	VAR_007592	P02766	127	2.1235	P02766	127	100	HPRD	01447	3.9e-76	3.7	1
176300	.0007	P02766	131	2.9405	O93330	133	57.2727	HPRD	01447	3.9e-76	42.2	1
P02766	VAR_007594	P02766	131	2.9405	O93330	133	57.2727	HPRD	01447	3.9e-76	42.2	1
176300	.0011	P02766	134	3.8425	P02766	134	100	HPRD	01447	3.9e-76	77	2
176300	.0033	P02766	134	3.8425	P02766	134	100	HPRD	01447	3.9e-76	77	2
P02766	VAR_007595	P02766	134	3.8425	P02766	134	100	HPRD	01447	3.9e-76	77	2
P02766	VAR_007598	P02766	134	3.8425	P02766	134	100	HPRD	01447	3.9e-76	77	2
176300	.0008	P02766	136	4.7015	P02766	136	100	HPRD	01447	3.9e-76	41	1
P02766	VAR_007596	P02766	136	4.7015	P02766	136	100	HPRD	01447	3.9e-76	41	1
P02766	VAR_007597	P02766	136	4.7015	P02766	136	100	HPRD	01447	3.9e-76	41	1
176730	.0003	NP_000198	34	3.4905	P01308	34	100	HPRD	01455	6.6e-58	77	1
176730	.0002	NP_000198	48	3.2435	P01308	48	100	HPRD	01455	6.6e-58	55.8	1
176730	.0001	NP_000198	49	3.5415	P01308	49	100	HPRD	01455	6.6e-58	105.3	1
P01308	VAR_003971	P01308	34	3.4905	P01308	34	100	HPRD	01455	6.6e-58	77	1
P01308	VAR_003972	P01308	48	3.2435	P01308	48	100	HPRD	01455	6.6e-58	55.8	1
P01308	VAR_003973	P01308	49	3.5415	P01308	49	100	HPRD	01455	6.6e-58	105.3	1
P01308	VAR_003976	P01308	92	3.2765	P01308	92	100	HPRD	01455	6.6e-58	78.6	1
P00740	VAR_017344	P00740	52	2.0175	P00741	6	92.6829	HPRD	01466	1.6e-72	84.6	0
306900	.0015	P00740	75	2.4185	P00741	29	92.6829	HPRD	01466	1.6e-72	58.6	0
306900	.0016	P00740	75	2.4185	P00741	29	92.6829	HPRD	01466	1.6e-72	58.6	0
P00740	VAR_017308	P00740	75	2.4185	P00741	29	92.6829	HPRD	01466	1.6e-72	58.6	0
P00740	VAR_006543	P00740	91	4.5665	P00741	45	92.6829	HPRD	01466	1.6e-72	32.9	0
P22830	VAR_002385	P22830	267	2.2165	P22830	267	100	HPRD	01509	1.5e-232	28.2	1
P30613	VAR_011445	P30613	222	3.8395	P30613	222	100	HPRD	01529	7.6e-199	27.3	1
P30613	VAR_004042	P30613	337	4.2295	P30613	337	100	HPRD	01529	7.6e-199	18.8	1
P30613	VAR_004043	P30613	337	4.2295	P30613	337	100	HPRD	01529	7.6e-199	18.8	1
P30613	VAR_004044	P30613	339	4.1855	P30613	339	100	HPRD	01529	7.6e-199	26.4	1
P30613	VAR_004045	P30613	341	3.8395	P30613	341	100	HPRD	01529	7.6e-199	32.8	1
P30613	VAR_011454	P30613	341	3.8395	P30613	341	100	HPRD	01529	7.6e-199	32.8	1
P30613	VAR_011455	P30613	342	2.9315	P30613	342	100	HPRD	01529	7.6e-199	16.9	1
P30613	VAR_011456	P30613	348	2.2445	P30613	348	100	HPRD	01529	7.6e-199	51.6	1
P30613	VAR_011459	P30613	376	3.6985	P30613	376	100	HPRD	01529	7.6e-199	18.4	1
609712	.0004	P30613	384	4.0485	P30613	384	100	HPRD	01529	7.6e-199	57	1
P30613	VAR_004052	P30613	384	4.0485	P30613	384	100	HPRD	01529	7.6e-199	57	1
P30613	VAR_011478	P30613	385	4.2295	P30613	385	100	HPRD	01529	7.6e-199	86.5	1
P30613	VAR_011460	P30613	387	3.9315	P30613	387	100	HPRD	01529	7.6e-199	14.7	1
P30613	VAR_011461	P30613	390	4.1855	P30613	390	100	HPRD	01529	7.6e-199	26.7	1
P30613	VAR_004053	P30613	392	3.0835	P30613	392	100	HPRD	01529	7.6e-199	28.1	1
P30613	VAR_004054	P30613	393	4.4105	P30613	393	100	HPRD	01529	7.6e-199	52.8	1
P30613	VAR_004055	P30613	393	4.4105	P30613	393	100	HPRD	01529	7.6e-199	52.8	1
P30613	VAR_004061	P30613	431	2.1625	P30613	431	100	HPRD	01529	7.6e-199	17.1	1
609712	.0006	P30613	479	2.4075	P11974	435	59.1667	HPRD	01529	7.6e-199	58.2	1
P30613	VAR_011480	P30613	479	2.4075	P11974	435	59.1667	HPRD	01529	7.6e-199	58.2	1
P30613	VAR_004075	P30613	559	2.2155	P11974	515	59.1667	HPRD	01529	7.6e-199	65.7	1
P30613	VAR_004076	P30613	566	4.1955	P30613	566	100	HPRD	01529	7.6e-199	45.3	1
P30613	VAR_011482	P30613	569	3.4775	P30613	569	100	HPRD	01529	7.6e-199	37.9	1
609712	.0003	NP_870986	353	4.0485	P30613	384	100	HPRD	01529	7.6e-199	57	1
P21953	VAR_004974	P21953	206	2.8335	P84130	139	53.1073	HPRD	01530	1.4e-46	92.5	1
P11177	VAR_021057	P11177	132	2.5155	P11177	132	100	HPRD	01530	7.5e-192	100.4	2
P12694	VAR_004969	P12694	190	2.4445	P12694	190	100	HPRD	01531	7.2e-27	42.7	0
608348	.0003	P12694	290	3.1235	P84129	227	37.037	HPRD	01531	7.2e-27	63.8	1
P12694	VAR_015101	P12694	290	3.1235	P84129	227	37.037	HPRD	01531	7.2e-27	63.8	1
P08559	VAR_004952	P08559	167	2.3555	P08559	167	100	HPRD	01531	2.6e-182	41.2	0
P08559	VAR_004954	P08559	205	3.0225	P08559	205	100	HPRD	01531	2.6e-182	38.4	1
P08559	VAR_004957	P08559	231	3.7045	P08559	231	100	HPRD	01531	2.6e-182	32.8	0
602298	.0001	P51149	129	2.7845	P62825	126	32.9114	HPRD	01535	1.9e-26	42.5	0
P51149	VAR_018722	P51149	129	2.7845	P62825	126	32.9114	HPRD	01535	1.9e-26	42.5	0
602298	.0003	P51149	161	3.8555	P11233	163	36.25	HPRD	01535	1.9e-26	47.6	1
602298	.0002	P51149	162	3.4715	P62826	157	32.9114	HPRD	01535	1.9e-26	28.9	0
602298	.0002	P51149	162	3.4715	P62826	156	32.9114	HPRD	01535	1.9e-26	20.2	0
P51149	VAR_018723	P51149	162	3.4715	P62826	157	32.9114	HPRD	01535	1.9e-26	28.9	0
P51149	VAR_018723	P51149	162	3.4715	P62826	156	32.9114	HPRD	01535	1.9e-26	20.2	0
603868	.0006	P51159	152	3.4915	P01112	134	33.9623	HPRD	01535	1e-43	6	1
P51159	VAR_011335	P51159	152	3.4915	P01112	134	33.9623	HPRD	01535	1e-43	6	1
P10153	VAR_013150	P10153	156	5.4535	P61823	145	39.4737	HPRD	01591	2.7e-13	92.7	1
601145	.0004	P04080	4	3.4265	P04080	4	100	HPRD	01697	1.1e-23	61.1	0
P04080	VAR_002206	P04080	4	3.4265	P04080	4	100	HPRD	01697	1.1e-23	61.1	0
Q06187	VAR_008293	Q06187	27	3.3135	Q06187	27	100	HPRD	01746	7e-180	54.7	1
Q06187	VAR_006220	Q06187	27	3.3135	Q06187	27	100	HPRD	01746	7e-180	54.7	1
Q06187	VAR_006221	Q06187	27	3.3135	Q06187	27	100	HPRD	01746	7e-180	54.7	1
300300	.0005	NP_000052	28	3.3135	Q06187	27	100	HPRD	01746	7e-180	54.7	1
188826	.0002	P35625	191	2.2165	P16035	200	45.8824	HPRD	01784	4.1e-49	21.7	0
P35625	VAR_007509	P35625	191	2.2165	P16035	200	45.8824	HPRD	01784	4.1e-49	21.7	0
604720	.0005	Q9UP52	690	2.4995	P02786	658	53.3835	HPRD	01812	2e-134	52.6	2
P60174	VAR_007535	P60174	72	3.7955	P00939	72	98.3193	HPRD	01833	5.6e-132	77.5	1
190450	.0005	P60174	170	3.9895	P04789	172	53.5865	HPRD	01833	5.6e-132	19.4	1
P60174	VAR_007539	P60174	170	3.9895	P04789	172	53.5865	HPRD	01833	5.6e-132	19.4	1
191030	.0001	NP_689476	9	3.2955	P04268	50	78.3898	HPRD	01839	2e-81	57.2	1
190990	.0001	P07951	91	3.4345	P42639	91	85.5932	HPRD	01839	3.4e-84	57.7	1
P07951	VAR_016086	P07951	91	3.4345	P42639	91	85.5932	HPRD	01839	3.4e-84	57.7	1
190990	.0003	P07951	117	2.0825	P42639	117	85.5932	HPRD	01839	3.4e-84	62.5	1
P07951	VAR_013468	P07951	117	2.0825	P42639	117	85.5932	HPRD	01839	3.4e-84	62.5	1
190990	.0002	P07951	147	4.3705	P42639	147	85.5932	HPRD	01839	3.4e-84	73.8	1
P07951	VAR_013469	P07951	147	4.3705	P42639	147	85.5932	HPRD	01839	3.4e-84	73.8	1
191010	.0003	P09493	95	2.4815	P42639	95	98.7288	HPRD	01839	5.5e-93	55.2	1
191010	.0002	P09493	175	2.9295	P42639	175	98.7288	HPRD	01839	5.5e-93	65.3	1
P09493	VAR_007601	P09493	175	2.9295	P42639	175	98.7288	HPRD	01839	5.5e-93	65.3	1
191044	.0003	NP_000354	82	2.4915	P19429	81	99.2366	HPRD	01842	2.6e-54	87.8	0
P19429	VAR_016078	P19429	81	2.4915	P19429	81	100	HPRD	01842	2.6e-54	87.8	0
P98172	VAR_023131	P98172	111	2.4145	P52800	114	61.1511	HPRD	01858	9.5e-14	53.1	0
P98172	VAR_023132	P98172	115	4.2635	P52800	118	61.1511	HPRD	01858	9.5e-14	19.8	0
P98172	VAR_023133	P98172	119	4.0985	P52800	122	61.1511	HPRD	01858	9.5e-14	96.2	0
P98172	VAR_023134	P98172	119	4.0985	P52800	122	61.1511	HPRD	01858	9.5e-14	96.2	0
P98172	VAR_023135	P98172	119	4.0985	P52800	122	61.1511	HPRD	01858	9.5e-14	96.2	0
Q9H3D4	VAR_020870	Q9H3D4	243	3.8865	P02340	172	57.2165	HPRD	01859	1.6e-70	2.5	1
Q9H3D4	VAR_020871	Q9H3D4	243	3.8865	P02340	172	57.2165	HPRD	01859	1.6e-70	2.5	1
Q9H3D4	VAR_020873	Q9H3D4	318	3.8865	P04637	248	56.1856	HPRD	01859	1.6e-70	79.4	0
Q9H3D4	VAR_020874	Q9H3D4	319	3.8865	P04637	249	56.1856	HPRD	01859	1.6e-70	16.2	1
P04637	VAR_005880	P04637	137	2.4135	P04637	137	100	HPRD	01859	2.7e-219	28.6	1
191170	.0032	P04637	138	3.2595	P04637	138	100	HPRD	01859	2.7e-219	45.6	1
P04637	VAR_005881	P04637	138	3.2595	P04637	138	100	HPRD	01859	2.7e-219	45.6	1
P04637	VAR_005923	P04637	172	3.3425	P04637	172	100	HPRD	01859	2.7e-219	21.7	1
P04637	VAR_005927	P04637	174	2.7385	P04637	174	100	HPRD	01859	2.7e-219	49.1	1
191170	.0030	P04637	175	3.8865	P04637	175	100	HPRD	01859	2.7e-219	1.7	1
P04637	VAR_005928	P04637	175	3.8865	P04637	175	100	HPRD	01859	2.7e-219	1.7	1
P04637	VAR_005929	P04637	175	3.8865	P04637	175	100	HPRD	01859	2.7e-219	1.7	1
P04637	VAR_005932	P04637	175	3.8865	P04637	175	100	HPRD	01859	2.7e-219	1.7	1
P04637	VAR_005930	P04637	175	3.8865	P04637	175	100	HPRD	01859	2.7e-219	1.7	1
P04637	VAR_005931	P04637	175	3.8865	P04637	175	100	HPRD	01859	2.7e-219	1.7	1
P04637	VAR_005933	P04637	176	5.6105	P04637	176	100	HPRD	01859	2.7e-219	3	1
P04637	VAR_005934	P04637	176	5.6105	P04637	176	100	HPRD	01859	2.7e-219	3	1
P04637	VAR_005935	P04637	177	4.1215	P04637	177	100	HPRD	01859	2.7e-219	49.2	2
P04637	VAR_005939	P04637	184	2.3095	P04637	184	100	HPRD	01859	2.7e-219	63.3	1
191170	.0038	P04637	189	2.0435	P04637	189	100	HPRD	01859	2.7e-219	3.6	1
P04637	VAR_005943	P04637	189	2.0435	P04637	189	100	HPRD	01859	2.7e-219	3.6	1
P04637	VAR_005944	P04637	190	2.5275	P02340	187	88.6598	HPRD	01859	2.7e-219	33	1
P04637	VAR_005952	P04637	198	3.5385	P04637	198	100	HPRD	01859	2.7e-219	32.9	1
P04637	VAR_005955	P04637	213	3.8865	P04637	213	100	HPRD	01859	2.7e-219	5.5	1
P04637	VAR_005965	P04637	237	4.7765	P04637	237	100	HPRD	01859	2.7e-219	7.7	1
191170	.0013	P04637	241	3.2695	P04637	241	100	HPRD	01859	2.7e-219	54.6	0
P04637	VAR_005969	P04637	241	3.2695	P04637	241	100	HPRD	01859	2.7e-219	54.6	0
191170	.0008	P04637	242	5.6105	P04637	242	100	HPRD	01859	2.7e-219	12.9	0
P04637	VAR_005970	P04637	242	5.6105	P04637	242	100	HPRD	01859	2.7e-219	12.9	0
191170	.0003	P04637	245	3.6495	P02340	242	88.6598	HPRD	01859	2.7e-219	8.4	1
191170	.0009	P04637	245	3.6495	P02340	242	88.6598	HPRD	01859	2.7e-219	8.4	1
191170	.0019	P04637	245	3.6495	P02340	242	88.6598	HPRD	01859	2.7e-219	8.4	1
P04637	VAR_005971	P04637	245	3.6495	P02340	242	88.6598	HPRD	01859	2.7e-219	8.4	1
P04637	VAR_005972	P04637	245	3.6495	P02340	242	88.6598	HPRD	01859	2.7e-219	8.4	1
P04637	VAR_005973	P04637	245	3.6495	P02340	242	88.6598	HPRD	01859	2.7e-219	8.4	1
P04637	VAR_005974	P04637	245	3.6495	P02340	242	88.6598	HPRD	01859	2.7e-219	8.4	1
P04637	VAR_005975	P04637	245	3.6495	P02340	242	88.6598	HPRD	01859	2.7e-219	8.4	1
P04637	VAR_005980	P04637	247	4.0005	P04637	247	100	HPRD	01859	2.7e-219	46.2	0
191170	.0001	P04637	248	3.8865	P04637	248	100	HPRD	01859	2.7e-219	79.4	0
191170	.0010	P04637	248	3.8865	P04637	248	100	HPRD	01859	2.7e-219	79.4	0
P04637	VAR_005981	P04637	248	3.8865	P04637	248	100	HPRD	01859	2.7e-219	79.4	0
P04637	VAR_005982	P04637	248	3.8865	P04637	248	100	HPRD	01859	2.7e-219	79.4	0
P04637	VAR_005983	P04637	248	3.8865	P04637	248	100	HPRD	01859	2.7e-219	79.4	0
P04637	VAR_005984	P04637	248	3.8865	P04637	248	100	HPRD	01859	2.7e-219	79.4	0
191170	.0006	P04637	249	3.8865	P04637	249	100	HPRD	01859	2.7e-219	16.2	1
P04637	VAR_005985	P04637	249	3.8865	P04637	249	100	HPRD	01859	2.7e-219	16.2	1
P04637	VAR_005986	P04637	249	3.8865	P04637	249	100	HPRD	01859	2.7e-219	16.2	1
P04637	VAR_006000	P04637	277	5.6105	P04637	277	100	HPRD	01859	2.7e-219	NA	1
191170	.0024	P04637	280	3.8865	P04637	280	100	HPRD	01859	2.7e-219	56.2	0
P04637	VAR_006008	P04637	280	3.8865	P04637	280	100	HPRD	01859	2.7e-219	56.2	0
P04637	VAR_006007	P04637	280	3.8865	P04637	280	100	HPRD	01859	2.7e-219	56.2	0
P04637	VAR_006009	P04637	280	3.8865	P04637	280	100	HPRD	01859	2.7e-219	56.2	0
608537	.0025	P40337	155	2.9265	P40337	155	100	HPRD	01905	2.7e-90	102.4	0
P40337	VAR_005742	P40337	155	2.9265	P40337	155	100	HPRD	01905	2.7e-90	102.4	0
P40337	VAR_008101	P40337	155	2.9265	P40337	155	100	HPRD	01905	2.7e-90	102.4	0
P40337	VAR_005743	P40337	156	4.1485	P40337	156	100	HPRD	01905	2.7e-90	19.6	0
P40337	VAR_005744	P40337	156	4.1485	P40337	156	100	HPRD	01905	2.7e-90	19.6	0
P40337	VAR_005746	P40337	157	3.0685	P40337	157	100	HPRD	01905	2.7e-90	66.1	0
P40337	VAR_005748	P40337	158	2.6065	P40337	158	100	HPRD	01905	2.7e-90	79.9	0
P40337	VAR_005749	P40337	158	2.6065	P40337	158	100	HPRD	01905	2.7e-90	79.9	0
Q92947	VAR_000394	Q92947	309	2.3025	Q06319	262	31.0345	HPRD	01940	2.5e-35	12.5	1
Q92947	VAR_000396	Q92947	333	2.7895	Q06319	286	31.0345	HPRD	01940	2.5e-35	36.8	1
608801	.0007	Q92947	337	3.0765	Q06319	290	31.0345	HPRD	01940	2.5e-35	44.2	1
Q92947	VAR_000409	Q92947	390	3.7705	P15651	368	31.5068	HPRD	01940	2.5e-35	48.8	1
Q92947	VAR_000408	Q92947	390	3.7705	P15651	368	31.5068	HPRD	01940	2.5e-35	48.8	1
P26440	VAR_015966	P26440	411	2.6475	P26440	411	100	HPRD	01940	5.6e-52	49.8	1
606885	.0005	P16219	383	3.6185	P15651	383	94.6309	HPRD	01940	8e-53	14	1
P16219	VAR_000316	P16219	383	3.6185	P15651	383	94.6309	HPRD	01940	8e-53	14	1
P49748	VAR_000349	P49748	366	3.7455	P15651	297	38.0952	HPRD	01940	0	56.5	1
P49748	VAR_000350	P49748	366	3.7455	P15651	297	38.0952	HPRD	01940	0	56.5	1
P49748	VAR_000356	P49748	453	3.6185	P15651	383	38.0952	HPRD	01940	0	14	1
P49748	VAR_000357	P49748	454	3.2275	P15651	384	38.0952	HPRD	01940	0	4.6	1
P49748	VAR_000358	P49748	456	2.9535	P15651	386	38.0952	HPRD	01940	0	45.1	1
P49748	VAR_000359	P49748	459	2.0225	P15651	389	38.0952	HPRD	01940	0	18.5	1
P49748	VAR_000361	P49748	469	2.6475	Q06319	374	36.4865	HPRD	01940	0	49.9	1
P49748	VAR_000362	P49748	469	2.6475	Q06319	374	36.4865	HPRD	01940	0	49.9	1
P04424	VAR_000677	P04424	111	2.3945	P11447	107	47.619	HPRD	01948	7.4e-233	8.5	1
P04424	VAR_000678	P04424	193	2.2245	P24058	195	71.7687	HPRD	01948	7.4e-233	57.9	1
608310	.0002	P04424	286	2.7935	P04424	286	100	HPRD	01948	7.4e-233	79.9	1
P04424	VAR_000679	P04424	286	2.7935	P04424	286	100	HPRD	01948	7.4e-233	79.9	1
P20933	VAR_005069	P20933	60	2.9395	P20933	60	100	HPRD	01949	6e-190	9.6	1
P20933	VAR_005071	P20933	101	2.9505	P20933	101	100	HPRD	01949	6e-190	10.4	1
P20933	VAR_015429	P20933	135	3.7305	P20933	135	100	HPRD	01949	6e-190	17	1
P20933	VAR_015432	P20933	257	4.0095	P20933	257	100	HPRD	01949	6e-190	25.6	1
P20933	VAR_005075	P20933	306	2.9065	Q47898	304	37.415	HPRD	01949	6e-190	2.2	1
P00451	VAR_015134	P00451	2307	2.3475	P12259	2183	42.5373	HPRD	01964	7.1e-270	49.7	1
229700	.0004	NP_000498	30	2.4785	P09467	29	99.6904	HPRD	01973	4.3e-180	27.7	1
608053	.0002	P13804	266	3.5575	P13804	266	100	HPRD	01979	1.7e-171	84.5	0
P13804	VAR_002368	P13804	266	3.5575	P13804	266	100	HPRD	01979	1.7e-171	84.5	0
609014	.0002	Q9HCC0	99	3.0935	Q8GBW6	61	35.1064	HPRD	01982	4.6e-57	66.1	1
Q9HCC0	VAR_012792	Q9HCC0	99	3.0935	Q8GBW6	61	35.1064	HPRD	01982	4.6e-57	66.1	1
609014	.0003	Q9HCC0	155	2.1105	Q9X4K7	123	32.4034	HPRD	01982	4.6e-57	51.4	1
Q9HCC0	VAR_012793	Q9HCC0	155	2.1105	Q9X4K7	123	32.4034	HPRD	01982	4.6e-57	51.4	1
P05166	VAR_023849	P05166	112	3.8585	Q9X4K7	92	57.7731	HPRD	01982	3.9e-289	7.2	1
P05166	VAR_023851	P05166	165	3.6555	Q8GBW6	143	52.7083	HPRD	01982	3.9e-289	47.4	1
P05166	VAR_000274	P05166	165	3.6555	Q8GBW6	143	52.7083	HPRD	01982	3.9e-289	47.4	1
232050	.0005	P05166	168	2.8755	Q8GBW6	146	52.7083	HPRD	01982	3.9e-289	37.4	1
P05166	VAR_000275	P05166	168	2.8755	Q8GBW6	146	52.7083	HPRD	01982	3.9e-289	37.4	1
P05166	VAR_023852	P05166	188	2.4505	Q9X4K7	168	57.7731	HPRD	01982	3.9e-289	26.7	1
P05166	VAR_009082	P05166	205	2.4675	Q9X4K7	185	57.7731	HPRD	01982	3.9e-289	12.9	1
P05166	VAR_000278	P05166	410	2.9035	Q9X4K7	392	57.7731	HPRD	01982	3.9e-289	57.1	1
232050	.0008	P05166	435	4.0485	Q9X4K7	417	57.7731	HPRD	01982	3.9e-289	12.2	1
P05166	VAR_023856	P05166	435	4.0485	Q9X4K7	417	57.7731	HPRD	01982	3.9e-289	12.2	1
P05166	VAR_023857	P05166	439	3.6625	Q9X4K7	421	57.7731	HPRD	01982	3.9e-289	13.5	1
P05166	VAR_023858	P05166	468	2.9475	Q9X4K7	450	57.7731	HPRD	01982	3.9e-289	5.3	1
P05166	VAR_000279	P05166	497	2.6395	Q9X4K7	488	57.7731	HPRD	01982	3.9e-289	37.2	1
P05166	VAR_000281	P05166	519	2.1235	Q8GBW6	503	52.7083	HPRD	01982	3.9e-289	6	1
P05166	VAR_009086	P05166	536	2.6775	Q9X4K7	527	57.7731	HPRD	01982	3.9e-289	94.5	1
P11217	VAR_014004	P11217	291	3.3155	P00490	267	47.3609	HPRD	01986	0	18.2	1
P35520	VAR_008051	P35520	84	2.6255	Q9WZD3	7	46.1538	HPRD	01994	1e-299	15.4	1
P35520	VAR_002172	P35520	87	4.0595	P35520	87	100	HPRD	01994	1e-299	37.9	1
P35520	VAR_021792	P35520	108	2.0715	P35520	108	100	HPRD	01994	1e-299	0	1
P35520	VAR_002176	P35520	130	2.2825	P35520	130	100	HPRD	01994	1e-299	35.6	1
P35520	VAR_008064	P35520	151	2.4785	Q9WZD3	66	46.1538	HPRD	01994	1e-299	1.6	1
Q6XZB0	VAR_023760	Q6XZB0	55	3.8205	P29183	62	35.3698	HPRD	01999	9.9e-39	42.7	1
P22033	VAR_004416	P22033	368	2.0135	P11653	345	63.4766	HPRD	02014	0	70.9	0
P22033	VAR_004417	P22033	369	4.2185	P11653	346	63.4766	HPRD	02014	0	7.5	0
P10619	VAR_001386	P10619	65	5.3515	Q8W4X3	97	30.8673	HPRD	02020	1e-267	7	1
256540	.0009	P10619	132	3.1095	Q8W4X3	166	30.8673	HPRD	02020	1e-267	8.2	1
P10619	VAR_001389	P10619	395	4.1925	Q8W4X3	409	30.8673	HPRD	02020	1e-267	49	1
P09417	VAR_006965	P09417	145	2.7005	P11348	142	96.8354	HPRD	02025	2.5e-129	77.8	1
172471	.0002	P15735	189	3.4705	P00517	200	33.0645	HPRD	02097	4e-35	30.3	0
P15735	VAR_009518	P15735	189	3.4705	P00517	200	33.0645	HPRD	02097	4e-35	30.3	0
601545	.0006	NP_000421	31	3.9545	P63005	30	100	HPRD	02183	6.9e-25	23.3	1
P43034	VAR_015398	P43034	30	3.9545	P63005	30	100	HPRD	02183	6.4e-25	23.3	1
P29965	VAR_017923	P29965	170	3.5555	P29965	170	100	HPRD	02311	5.8e-137	35.7	1
P29965	VAR_017927	P29965	174	4.0375	P29965	174	100	HPRD	02311	5.8e-137	28.5	1
P29965	VAR_017938	P29965	226	2.8675	P29965	226	100	HPRD	02311	5.8e-137	23.8	1
300386	.0003	P29965	227	2.8375	P29965	227	100	HPRD	02311	5.8e-137	35	1
P29965	VAR_007524	P29965	227	2.8375	P29965	227	100	HPRD	02311	5.8e-137	35	1
Q92838	VAR_013487	Q92838	302	3.0275	Q92838	302	100	HPRD	02347	1.1e-69	33.3	1
Q92838	VAR_011080	Q92838	332	3.1275	Q92838	332	100	HPRD	02347	1.1e-69	13.3	1
P11413	VAR_002470	P11413	175	3.9475	P11413	175	100	HPRD	02377	9e-283	58	1
P11413	VAR_002476	P11413	211	2.6585	P11413	211	100	HPRD	02377	9e-283	10.3	1
P11413	VAR_002477	P11413	212	2.7245	P11413	212	100	HPRD	02377	9e-283	59	1
P11413	VAR_002478	P11413	215	4.5325	P11413	215	100	HPRD	02377	9e-283	24	1
P11413	VAR_002480	P11413	226	3.2065	P11413	226	100	HPRD	02377	9e-283	45.9	1
P11413	VAR_002479	P11413	226	3.2065	P11413	226	100	HPRD	02377	9e-283	45.9	1
P11413	VAR_002482	P11413	256	3.8895	P11413	256	100	HPRD	02377	9e-283	26.6	1
P11413	VAR_002483	P11413	273	3.5895	P11413	273	100	HPRD	02377	9e-283	32.5	1
P11413	VAR_002484	P11413	277	2.7355	P11413	277	100	HPRD	02377	9e-283	38.1	1
P11413	VAR_002503	P11413	409	3.5405	P11413	409	100	HPRD	02377	9e-283	70	1
P11413	VAR_002504	P11413	409	3.5405	P11413	409	100	HPRD	02377	9e-283	70	1
P11413	VAR_002506	P11413	438	3.5485	P11413	438	100	HPRD	02377	9e-283	20.6	1
P11413	VAR_002514	P11413	462	2.3375	P11413	462	100	HPRD	02377	9e-283	34.3	1
305900	.0024	NP_000393	213	2.7245	P11413	212	100	HPRD	02377	2.3e-284	59	1
305900	.0011	NP_000393	216	4.5325	P11413	215	100	HPRD	02377	2.3e-284	24	1
305900	.0027	NP_000393	227	3.2065	P11413	226	100	HPRD	02377	2.3e-284	45.9	1
305900	.0035	NP_000393	227	3.2065	P11413	226	100	HPRD	02377	2.3e-284	45.9	1
305900	.0015	NP_000393	410	3.5405	P11413	409	100	HPRD	02377	2.3e-284	70	1
305900	.0039	NP_000393	410	3.5405	P11413	409	100	HPRD	02377	2.3e-284	70	1
305900	.0040	NP_000393	439	3.5485	P11413	438	100	HPRD	02377	2.3e-284	20.6	1
305900	.0029	NP_000393	463	2.3375	P11413	462	100	HPRD	02377	2.3e-284	34.3	1
305900	.0050	NP_000393	467	3.5595	P11413	466	100	HPRD	02377	2.3e-284	38.1	1
P00492	VAR_006773	P00492	69	2.6675	P00492	69	100	HPRD	02388	1.5e-115	38.9	1
P00492	VAR_006774	P00492	70	3.2545	Q26997	81	38.0952	HPRD	02388	1.5e-115	89.1	1
308000	.0016	NP_000185	70	2.6675	P00492	69	100	HPRD	02388	4.4e-116	38.9	1
308000	.0017	NP_000185	71	3.2545	Q26997	81	38.0952	HPRD	02388	4.4e-116	89.1	1
P51587	VAR_020718	P51587	1524	4.4135	P51587	1524	100	HPRD	02554	0	79.9	0
P51587	VAR_020725	P51587	2072	2.8735	P51587	1538	44.1176	HPRD	02554	0	41.2	0
600225	.0002	P30793	134	2.3295	P30793	134	100	HPRD	02573	8.7e-111	51.5	1
P30793	VAR_002638	P30793	134	2.3295	P30793	134	100	HPRD	02573	8.7e-111	51.5	1
600225	.0015	P30793	135	2.7195	P30793	135	100	HPRD	02573	8.7e-111	12.4	1
P30793	VAR_016896	P30793	135	2.7195	P30793	135	100	HPRD	02573	8.7e-111	12.4	1
600225	.0008	P30793	144	3.9355	P30793	144	100	HPRD	02573	8.7e-111	45.2	1
P30793	VAR_002640	P30793	144	3.9355	P30793	144	100	HPRD	02573	8.7e-111	45.2	1
P30793	VAR_002644	P30793	186	3.0995	P22288	177	97.1154	HPRD	02573	8.7e-111	2.1	1
P30793	VAR_016902	P30793	199	3.6985	P22288	190	97.1154	HPRD	02573	8.7e-111	16.3	0
600225	.0017	P30793	211	4.3175	P22288	202	97.1154	HPRD	02573	8.7e-111	34	1
P30793	VAR_002647	P30793	211	4.3175	P22288	202	97.1154	HPRD	02573	8.7e-111	34	1
P30793	VAR_016903	P30793	211	4.3175	P22288	202	97.1154	HPRD	02573	8.7e-111	34	1
P30793	VAR_016904	P30793	213	4.2195	P30793	213	100	HPRD	02573	8.7e-111	45.2	1
P07202	VAR_021623	P07202	240	3.9525	P05164	262	47.5191	HPRD	02599	4e-07	84.9	1
P07202	VAR_021625	P07202	326	2.3465	P05164	339	47.5191	HPRD	02599	4e-07	4.5	1
P07202	VAR_006060	P07202	453	3.6075	P05164	462	47.5191	HPRD	02599	4e-07	32.1	1
P07202	VAR_021629	P07202	493	3.3045	P05164	501	47.5191	HPRD	02599	4e-07	28.1	1
P07202	VAR_021632	P07202	660	4.3025	P05164	668	47.5191	HPRD	02599	4e-07	4.6	1
606765	.0005	NP_783651	453	3.6075	P05164	462	47.5191	HPRD	02599	4e-07	32.1	1
602575	.0002	O60663	198	3.1175	P06601	215	35.7143	HPRD	02623	4.6e-34	72.7	1
602575	.0011	O60663	226	3.6525	P06601	243	35.7143	HPRD	02623	4.6e-34	16.5	1
O60663	VAR_004203	O60663	226	3.6525	P06601	243	35.7143	HPRD	02623	4.6e-34	16.5	1
602575	.0001	O60663	246	4.4185	P02836	504	37.5	HPRD	02623	4.6e-34	49.5	1
O60663	VAR_004205	O60663	246	4.4185	P02836	504	37.5	HPRD	02623	4.6e-34	49.5	1
602018	.0001	Q99748	191	2.0385	Q07731	205	45.2632	HPRD	02906	4.3e-22	4.9	1
600993	.0011	Q13485	352	3.5075	Q13485	352	100	HPRD	02995	0	30.7	2
Q13485	VAR_019571	Q13485	352	3.5075	Q13485	352	100	HPRD	02995	0	30.7	2
600993	.0001	Q13485	358	2.1135	Q13485	358	100	HPRD	02995	0	70.5	1
600993	.0003	Q13485	493	2.4775	Q13485	493	100	HPRD	02995	0	63.3	2
Q13485	VAR_011380	Q13485	493	2.4775	Q13485	493	100	HPRD	02995	0	63.3	2
O60806	VAR_018387	O60806	128	3.3165	P24781	127	81.3559	HPRD	03373	2.7e-43	22.1	1
Q9Y458	VAR_021832	Q9Y458	183	3.7955	O15119	191	50.5495	HPRD	03373	4.2e-53	38.5	1
601789	.0002	Q92968	326	2.4425	P08631	127	32.0755	HPRD	03475	2.2e-217	29.6	1
Q92968	VAR_009306	Q92968	326	2.4425	P08631	127	32.0755	HPRD	03475	2.2e-217	29.6	1
P78363	VAR_008430	P78363	965	3.6205	Q9YGA6	38	32.716	HPRD	03883	4.5e-13	92.7	1
P78363	VAR_012547	P78363	971	3.7275	Q9YGA6	44	32.716	HPRD	03883	4.5e-13	17.1	1
P78363	VAR_008431	P78363	978	3.1095	Q9YGA6	51	32.716	HPRD	03883	4.5e-13	4.7	1
P78363	VAR_012558	P78363	1063	3.6995	Q9YGA6	141	32.716	HPRD	03883	4.5e-13	52.2	1
P78363	VAR_012559	P78363	1087	3.8535	Q9YGA6	165	32.716	HPRD	03883	4.5e-13	12.1	1
P78363	VAR_008436	P78363	1087	3.8535	Q9YGA6	165	32.716	HPRD	03883	4.5e-13	12.1	1
602533	.0004	Q99497	149	3.2835	Q99497	149	100	HPRD	03961	9.7e-96	39.6	1
Q99497	VAR_020496	Q99497	149	3.2835	Q99497	149	100	HPRD	03961	9.7e-96	39.6	1
Q9Y6D9	VAR_019714	Q9Y6D9	516	2.0815	Q9Y6D9	516	100	HPRD	04065	0	43	1
Q9GZU5	VAR_013876	Q9GZU5	264	3.7545	P41391	132	38.0952	HPRD	04144	2.1e-12	3.6	0
Q13253	VAR_011361	Q13253	35	4.1605	Q13253	35	100	HPRD	04291	7.3e-130	94.5	0
Q13253	VAR_018324	Q13253	35	4.1605	Q13253	35	100	HPRD	04291	7.3e-130	94.5	0
603470	.0012	P00966	86	2.5165	Q9X2A1	84	60	HPRD	04590	1.2e-223	51.9	1
P00966	VAR_000683	P00966	86	2.5165	Q9X2A1	84	60	HPRD	04590	1.2e-223	51.9	1
P00966	VAR_015892	P00966	86	2.5165	Q9X2A1	84	60	HPRD	04590	1.2e-223	51.9	1
P00966	VAR_016015	P00966	119	4.0325	P59846	116	54.2636	HPRD	04590	1.2e-223	39.8	1
P00966	VAR_015900	P00966	265	3.8635	Q9X2A1	263	60	HPRD	04590	1.2e-223	27	1
P00966	VAR_015901	P00966	269	2.9105	Q9X2A1	267	60	HPRD	04590	1.2e-223	42.2	1
P00966	VAR_000688	P00966	272	4.2185	Q9X2A1	270	60	HPRD	04590	1.2e-223	33.4	1
603470	.0013	P00966	279	4.2185	Q9X2A1	277	60	HPRD	04590	1.2e-223	6.8	1
P00966	VAR_016008	P00966	279	4.2185	Q9X2A1	277	60	HPRD	04590	1.2e-223	6.8	1
603470	.0010	P00966	304	3.2175	Q9X2A1	302	60	HPRD	04590	1.2e-223	78.8	1
P00966	VAR_000690	P00966	304	3.2175	Q9X2A1	302	60	HPRD	04590	1.2e-223	78.8	1
603470	.0019	P00966	310	3.2555	Q9X2A1	308	60	HPRD	04590	1.2e-223	2.7	1
P00966	VAR_016009	P00966	310	3.2555	Q9X2A1	308	60	HPRD	04590	1.2e-223	2.7	1
P00966	VAR_015903	P00966	310	3.2555	Q9X2A1	308	60	HPRD	04590	1.2e-223	2.7	1
603470	.0016	P00966	362	3.2065	Q9X2A1	360	60	HPRD	04590	1.2e-223	42.5	1
P00966	VAR_015904	P00966	362	3.2065	Q9X2A1	360	60	HPRD	04590	1.2e-223	42.5	1
603470	.0008	P00966	363	3.8695	Q9X2A1	361	60	HPRD	04590	1.2e-223	42.2	1
P00966	VAR_016010	P00966	363	3.8695	Q9X2A1	361	60	HPRD	04590	1.2e-223	42.2	1
P00966	VAR_000692	P00966	363	3.8695	Q9X2A1	361	60	HPRD	04590	1.2e-223	42.2	1
P00966	VAR_016011	P00966	363	3.8695	Q9X2A1	361	60	HPRD	04590	1.2e-223	42.2	1
P00966	VAR_000693	P00966	363	3.8695	Q9X2A1	361	60	HPRD	04590	1.2e-223	42.2	1
603470	.0009	P00966	390	3.8335	Q9X2A1	388	60	HPRD	04590	1.2e-223	44.5	1
P00966	VAR_000694	P00966	390	3.8335	Q9X2A1	388	60	HPRD	04590	1.2e-223	44.5	1
173515	.0005	P14770	24	5.7945	P07359	24	34.6154	HPRD	04776	9.7e-07	78.6	0
P14770	VAR_024997	P14770	24	5.7945	P07359	24	34.6154	HPRD	04776	9.7e-07	78.6	0
P05164	VAR_015377	P05164	173	4.4095	P05164	173	100	HPRD	06000	1.3e-124	84.3	1
P05164	VAR_015378	P05164	251	3.3905	P05164	251	100	HPRD	06000	1.3e-124	71	1
606989	.0002	NP_000241	173	4.4095	P05164	173	100	HPRD	06000	1.3e-124	84.3	1
606989	.0003	NP_000241	251	3.3905	P05164	251	100	HPRD	06000	1.3e-124	71	1
131399	.0001	NP_000493	286	4.0755	P05164	314	72.2117	HPRD	06000	1.9e-123	40.8	1
P06865	VAR_003203	P06865	39	2.0125	P07686	72	38.4615	HPRD	06043	1.3e-162	5.7	1
606873	.0012	P07686	183	2.0275	P07686	183	100	HPRD	06043	0	96.5	1
300461	.0004	NP_000522	111	2.5095	P04391	76	43.2624	HPRD	06437	4.7e-19	39.6	1
300461	.0025	NP_000522	129	3.0165	P04391	94	43.2624	HPRD	06437	4.7e-19	47.7	1
P00480	VAR_004864	P00480	90	3.7555	P04391	55	43.2624	HPRD	06437	4.7e-19	32.2	1
P00480	VAR_004875	P00480	126	4.2195	P04391	91	43.2624	HPRD	06437	4.7e-19	40.6	1
P00480	VAR_004876	P00480	129	3.0165	P04391	94	43.2624	HPRD	06437	4.7e-19	47.7	1
P00480	VAR_004922	P00480	264	2.2035	P04391	232	38.0645	HPRD	06437	4.7e-19	12.9	1
P00480	VAR_004923	P00480	264	2.2035	P04391	232	38.0645	HPRD	06437	4.7e-19	12.9	1
P00480	VAR_004924	P00480	267	2.6555	P00480	267	100	HPRD	06437	4.7e-19	26	1
P00480	VAR_004925	P00480	268	4.5505	P00480	268	100	HPRD	06437	4.7e-19	60.7	1
P00480	VAR_004926	P00480	269	3.0375	P00480	269	100	HPRD	06437	4.7e-19	42.1	1
Q16836	VAR_024081	Q16836	258	3.5625	Q16836	258	100	HPRD	08372	2.2e-162	0.5	1
600529	.0001	NP_001689	197	2.6635	Q13825	197	100	HPRD	08987	3.2e-175	12.1	1
P55084	VAR_021130	P55084	118	4.2575	P28790	73	37.5	HPRD	10380	3.7e-52	27.3	1
P55084	VAR_021131	P55084	122	2.6965	P28790	77	37.5	HPRD	10380	3.7e-52	42.3	1
P55084	VAR_021132	P55084	134	3.5815	P28790	89	37.5	HPRD	10380	3.7e-52	20.1	1
P24752	VAR_007500	P24752	158	2.2415	P07097	120	43.1373	HPRD	10380	1.9e-67	45.5	1
607809	.0002	P24752	183	3.0725	P07097	146	43.1373	HPRD	10380	1.9e-67	15.9	1
P24752	VAR_007501	P24752	183	3.0725	P07097	146	43.1373	HPRD	10380	1.9e-67	15.9	1
107930	.0003	P20711	309	2.4065	P80041	309	91.8206	HPRD	11817	1.3e-32	62.9	1
605481	.0006	Q8IZT6	1326	4.1715	Q02440	778	35	HPRD	13882	4.4e-07	50.4	0
605481	.0008	Q8IZT6	2063	3.4105	Q02440	787	35	HPRD	13882	4.4e-07	54.8	0
605481	.0005	Q8IZT6	3060	4.5845	Q02440	775	36.8421	HPRD	13882	4.4e-07	43	0
P35555	VAR_017971	P35555	154	5.8765	P05106	562	34.7826	HPRD	14141	1.1e-32	18	0
P05165	VAR_009088	P05165	52	2.7245	P24182	16	55.3571	DIP	DIP:DIP:1025N	1.1e-11	7	1
P35557	VAR_010586	P35557	108	4.3395	P19367	560	55.6098	DIP	DIP:DIP:2380N	2.1e-61	12.6	1
P35557	VAR_010587	P35557	137	2.2975	P19367	589	55.6098	DIP	DIP:DIP:2380N	2.1e-61	28.3	1
P35557	VAR_003698	P35557	175	2.6705	P19367	179	48.0392	DIP	DIP:DIP:2380N	2.1e-61	88.9	1
138079	.0001	P35557	279	2.3065	P05708	283	51.8828	DIP	DIP:DIP:2380N	2.1e-61	81.9	1
P35557	VAR_003709	P35557	279	2.3065	P05708	283	51.8828	DIP	DIP:DIP:2380N	2.1e-61	81.9	1
P35557	VAR_003712	P35557	300	3.5835	P05708	304	51.8828	DIP	DIP:DIP:2380N	2.1e-61	15.9	1
P35557	VAR_003711	P35557	300	3.5835	P05708	304	51.8828	DIP	DIP:DIP:2380N	2.1e-61	15.9	1
516020	.0007	P00156	166	3.2775	P00157	166	81.5385	DIP	DIP:DIP:350N	1.5e-170	NA	0
P00156	VAR_013653	P00156	166	3.2775	P00157	166	81.5385	DIP	DIP:DIP:350N	1.5e-170	NA	0
516030	.0008	P00395	196	2.0125	P00396	196	93.6404	DIP	DIP:DIP:6088N	2.1e-154	35.8	0
P07902	VAR_008042	P07902	45	2.2675	P09148	25	52.2989	DIP	DIP:DIP:9735N	2.3e-110	18.1	1
P07902	VAR_002553	P07902	51	3.4355	P09148	31	52.2989	DIP	DIP:DIP:9735N	2.3e-110	94	1
P07902	VAR_023328	P07902	51	3.4355	P09148	31	52.2989	DIP	DIP:DIP:9735N	2.3e-110	94	1
P07902	VAR_002554	P07902	55	2.4855	P09148	35	52.2989	DIP	DIP:DIP:9735N	2.3e-110	53.2	1
P07902	VAR_002559	P07902	97	3.1465	P09148	77	52.2989	DIP	DIP:DIP:9735N	2.3e-110	22.2	1
P07902	VAR_002560	P07902	98	3.1455	P09148	78	52.2989	DIP	DIP:DIP:9735N	2.3e-110	38.5	1
P07902	VAR_002563	P07902	117	3.4615	P09148	97	52.2989	DIP	DIP:DIP:9735N	2.3e-110	89	1
P07902	VAR_002564	P07902	118	2.3085	P09148	98	52.2989	DIP	DIP:DIP:9735N	2.3e-110	69.4	1
606999	.0008	P07902	171	3.7765	P09148	151	52.2989	DIP	DIP:DIP:9735N	2.3e-110	20.5	1
P07902	VAR_002583	P07902	171	3.7765	P09148	151	52.2989	DIP	DIP:DIP:9735N	2.3e-110	20.5	1
P07902	VAR_002584	P07902	179	3.2325	P09148	159	52.2989	DIP	DIP:DIP:9735N	2.3e-110	86.4	1
606999	.0011	P07902	183	2.4075	P09148	163	52.2989	DIP	DIP:DIP:9735N	2.3e-110	69.1	1
P07902	VAR_002585	P07902	183	2.4075	P09148	163	52.2989	DIP	DIP:DIP:9735N	2.3e-110	69.1	1
606999	.0016	P07902	194	3.4665	P09148	174	52.2989	DIP	DIP:DIP:9735N	2.3e-110	37.9	1
P07902	VAR_002589	P07902	194	3.4665	P09148	174	52.2989	DIP	DIP:DIP:9735N	2.3e-110	37.9	1
P07902	VAR_002594	P07902	201	2.0005	P09148	181	60.355	DIP	DIP:DIP:9735N	2.3e-110	26.4	1
P07902	VAR_002596	P07902	209	4.5995	P09148	189	60.355	DIP	DIP:DIP:9735N	2.3e-110	30.6	1
P07902	VAR_002597	P07902	209	4.5995	P09148	189	60.355	DIP	DIP:DIP:9735N	2.3e-110	30.6	1
P07902	VAR_002599	P07902	217	2.4995	P09148	197	60.355	DIP	DIP:DIP:9735N	2.3e-110	7.2	1
P07902	VAR_002601	P07902	231	3.4755	P09148	211	60.355	DIP	DIP:DIP:9735N	2.3e-110	13	1
P07902	VAR_002602	P07902	249	6.2835	P09148	229	60.355	DIP	DIP:DIP:9735N	2.3e-110	21	1
P07902	VAR_002618	P07902	323	3.4325	P09148	300	60.355	DIP	DIP:DIP:9735N	2.3e-110	36.9	1
P07902	VAR_002619	P07902	323	3.4325	P09148	300	60.355	DIP	DIP:DIP:9735N	2.3e-110	36.9	1
217030	.0001	P05156	418	4.6565	P03951	469	37.7273	IntAct	P00763	1.4e-25	16.7	0
264900	.0011	P03951	594	3.2185	P03951	594	100	IntAct	P00763	6.5e-36	10.7	0
P03951	VAR_012096	P03951	594	3.2185	P03951	594	100	IntAct	P00763	6.5e-36	10.7	0
Q8NBP7	VAR_025453	Q8NBP7	253	3.0455	P04072	104	33.0357	IntAct	P00782	2.2e-25	7.7	0
250850	.0002	Q00266	55	2.8055	P13444	56	97.9798	IntAct	P0A817	1.2e-111	39.1	1
Q00266	VAR_006935	Q00266	55	2.8055	P13444	56	97.9798	IntAct	P0A817	1.2e-111	39.1	1
250850	.0007	Q00266	264	3.4315	P13444	265	97.0803	IntAct	P0A817	1.2e-111	57.6	1
250850	.0009	Q00266	264	3.4315	P13444	265	97.0803	IntAct	P0A817	1.2e-111	57.6	1
Q00266	VAR_006937	Q00266	264	3.4315	P13444	265	97.0803	IntAct	P0A817	1.2e-111	57.6	1
250850	.0001	Q00266	322	3.0385	P13444	323	97.0803	IntAct	P0A817	1.2e-111	62.9	1
Q00266	VAR_006939	Q00266	322	3.0385	P13444	323	97.0803	IntAct	P0A817	1.2e-111	62.9	1
136850	.0007	NP_000134	233	3.6125	P05042	186	60.7903	IntAct	P0AC38	1.5e-83	34.8	1
136850	.0008	NP_000134	233	3.6125	P05042	186	60.7903	IntAct	P0AC38	1.5e-83	34.8	1
136850	.0006	NP_000134	343	3.1535	P05042	296	60.7903	IntAct	P0AC38	1.5e-83	32.1	1
P07954	VAR_013501	P07954	233	3.6125	P05042	186	60.7903	IntAct	P0AC38	1.5e-83	34.8	1
P07954	VAR_002447	P07954	312	2.4705	Q9LCC6	265	46.3415	IntAct	P0AC38	1.5e-83	28	1
602821	.0002	Q12840	280	4.1985	P33173	307	44.0397	IntAct	Q1MTQ1	2.7e-45	59.7	0
P11498	VAR_015200	P11498	451	2.0715	P24182	410	31.4286	BioGrid	S000000422	0	31.4	1
516050	.0006	P00414	58	5.1575	P06030	66	50	BioGrid	S000007283	5.8e-66	65.4	0
P00414	VAR_002167	P00414	78	3.5405	P00415	78	87.8431	BioGrid	S000007283	5.8e-66	50.5	0
