# Supplementary material for: Protein interactions in human genetic diseases
Source: Genome Biol. 2008 Jan 16;9(1):R9. doi: 10.1186/gb-2008-9-1-r9 (PMC2395246; doi:10.1186/gb-2008-9-1-r9)
Supplement: Additional data file 2 — 119 disease mutations linked to protein interaction defects, derived from the scientific literature. [file gb-2008-9-1-r9-S2.xls]

## Sheet: Sheet1
Mutation Accession	Variant ID	Protein Accession	Description	Inheritance	Mechanism
604312	.0001	P01034	In patients with Icelandic-type cerebroarterial amyloidosis (105150), Abrahamson et al. (1987) identified a 358T-A transversion in the CST3 gene, resulting in a leu68-to-gln (L68Q) substitution.The dimerization was highly temperature-dependent, with a rise in incubation temperature from 37 to 40 degrees centigrade resulting in a 150% increase in dimerization rate.		GF
107300	.0021	P01008	Antithrombin III defficiency	AD	LF
121011	.0020	P29033	gap-junction protein (no direct functional link)	AD	LF
123580	.0001	P02489	Crystallin change of preference in polymers	AD	CF
123590	.0001	P02511	Crystallin change of preference in polymers	AD	CF
123680	.0001	Q53R50	Crystallin change of preference in polymers in Coppock cataract	AD	LF
125647	.0002	Q4LE79	Desmoplakin; This region of the desmoplakin protein interacts with intermediate filaments to anchor them to the desmosome	AR	LF
134850	.0010	P02679	Fibrinogen G, impaired polymerisation	AR	LF
134850	.0017	P02679	Fibrinogen G, impaired polymerisation	AR	LF
138040	.0009	P04150	GLUCOCORTICOID receptor, reduced cofactor binding	AD	LF
139250	.0020	P01241	Growth Hormone, in a prepubertal Spanish child with familial short stature (604271), Lewis et al. (2004) found an ile179-to-met (I179M) amino acid substitution. Molecular modeling studies suggested that the I179M substitution might perturb interactions between GH and the GH receptor loop containing residue trp169, thereby affecting signal transduction.	AD	LF
139320	.0032	Q5JWD2	GNAS	IM	LF
139350	.0004	P04264	Keratin	AD	LF
139350	.0015	P04264	Keratin	AD	LF
141800	.0179	Q5R9M5	HBA1; Hb Yuda has a very low oxygen affinity and slightly decreased cooperative subunit interaction.		LF
141900	.0038	P68871	HBB; HEMOGLOBIN C [HBB, GLU6LYS]	IM	GF
147545	.0002	P35568	IRS1	AR	LF
147557	.0014	P16144	Koster et al. (2001) reported that this mutation renders integrin beta-4 unable to interact with plectin (601282) and prevents the localization of plectin in hemidesmosomes.	AR	LF
147557	.0015	P16144	Koster et al. (2001) reported that this mutation renders integrin beta-4 unable to interact with plectin (601282) and prevents the localization of plectin in hemidesmosomes.	AR	LF
600576	.0001	P43694	Garg et al. (2003) demonstrated that GATA4 (600576) interacts with TBX5 and showed that a missense mutation in GATA4, G296S (600576.0001), abrogated this interaction.	AD	LF
235200	.0011	NP_620575	By performing immunoprecipitation studies in HeLa cells, Ka et al. (2005) found that the Q283P mutation prevented the normal interaction between HFE protein and beta-2-microglobulin (B2M; 109700) and between HFE protein and transferrin receptor (TFRC; 190010).	CH	LF
300300	.0025	Q32ML5	de Weers et al. (1994) identified a C-to-T transition at position 993, resulting in a substitution of tryptophan for arginine-288. This mutation was found in the SH2-like domain where arg288 is highly conserved and crucial for the interaction with the aromatic ring of phosphotyrosine. Therefore, the replacement of arg288 by a nonpolar tryptophan would entirely abrogate the formation of the high-a…	XL	LF
300490	.0013	O60880	SH2 Domain Protein 1A; Based on the molecular structure of the SH2D1A-SLAM (603492) interaction, this mutation was predicted to disrupt binding between the SH2 domain of SH2D1A and the cytoplasmic domain of SLAM. The mutation was also predicted to interfere with SH2D1A-2B4 (605554) binding because of the strong amino acid homology shared by SLAM and 2B4.	XL	LF
305371	.0002	P15976	Freson et al. (2001) described a family with isolated X-linked macrothrombocytopenia without anemia but with some dyserythropoietic features (see 300367) in 13 males in 9 sibships of 3 generations connected through carrier females. A novel mutation in the GATA1 gene, asp218 to gly (D218G), resulted in a weaker interaction with FOG1	XL	LF
305371	.0005	P15976	Freson et al. (2002) described a 2-generation family with deep macrothrombocytopenia (see 300367), marked anemia, and early mortality. The mutation is predicted to result in substitution of tyrosine for aspartate-218 (D218Y). Zinc finger interaction studies revealed a stronger loss of affinity of D218Y-GATA1 than of D218G-GATA1 (305371.0002) for the essential transcription factor FOG1 (601950) an…	XL	LF
600160	.0016	P42771	CDK inhib 2a; A val59-to-gly mutation in the CDKN2A gene was found in 4 families segregating cutaneous malignant melanoma; The mutation, which occurs in a hydrophobic region with the second ankyrin repeat, impairs p16-INK4a function, as shown by studies of protein-protein interactions and cell proliferation assays.	AD	LF
601130	.0002	P11712	Cytochrome P450; the CYP2C9*3 variant is less than 5% as efficient as the wildtype enzyme, while CYP2C9*2 shows about 12% of wildtype activity, apparently as a result of the amino acid substitution altering the interaction of the enzyme with cytochrome P450 oxidoreductase. Aithal et al. (1999) studied the frequency of the 2 variant alleles in individuals with a low warfarin dose requirement; see …	PM	LF
601769	.0010	P11473	Whitfield et al. (1996) identified a mutation in the VDR gene, resulting in an ile314-to-ser (I314S) substitution in the hormone-binding domain of the protein. The mutation caused decreased 1,25-(OH)2D3-dependent transactivation of the VDR and impaired heterodimeric interaction with the retinoid X receptor	AR	LF
601769	.0011	P11473	In a patient with vitamin D-dependent rickets type II (277440), Whitfield et al. (1996) identified a mutation in the VDR gene, resulting in an arg391-to-cys (R391C) substitution in the hormone-binding domain of the protein. The mutation caused decreased 1,25-(OH)2D3-dependent transactivation of the VDR and impaired heterodimeric interaction with the retinoid X receptor (RXR; 180245).	AR	LF
603273	.0009	Q9H3D4	In a 6-year-old patient with Hay-Wells syndrome (106260) who lacked any limb defects, McGrath et al. (2001) identified an A-to-T transversion at nucleotide 1542 of the TP63 gene, resulting in a leu518-to-phe substitution in the sterile alpha motif (SAM) domain. Molecular modeling suggested that the substitution would alter protein-protein interactions.	AD	LF
603273	.0010	Q9H3D4	In a 10-month-old infant with typical features of Hay-Wells syndrome (106260), McGrath et al. (2001) identified a T-to-G transversion at nucleotide 1564 of the TP63 gene, resulting in a cys526-to-gly substitution in the sterile alpha motif (SAM) domain. Molecular modeling suggested that the substitution would alter protein-protein interactions.	AD	LF
603714	.0002	O95343	Laflamme et al. (2004) demonstrated that the SIX3 protein carrying this mutation did not interact with NOR1 (600542) in vivo.	AD	LF
606860	.0002	P05155	Complement Component 1 Inhib; Davis et al. (1992) showed that the dysfunction demonstrated by this mutation results from a block in the interaction with target protease.		LF
608014	.0001	Q9UJY1	HS 22kd Prot, Increased binding!	AD	GF
608014	.0002	Q9UJY1	HS 22kd Prot, Increased binding!	AD	GF
608537	.0019	P40337	Ang et al. (2002) concluded that the R200W substitution impairs the interaction of VHL with HIF1-alpha	AR	LF
103850	.0002	P04075	Mutation of Glu to Arg in subunit interface. However, this is not proved to disrupt protein-protein interaction but it seems likely and the authors argue this is the case	AR	LF
256540	.0014	P10619	A structural model of the mutant PPCA was constructed by amino acid substitution of 453glutamic acid for lysine in the crystal structure of the wild type PPCA precursor reported. The results show that the K453E mutation is located at the dimer interface of the PPCA and reduces the hydrogen bond formation in the dimer. This structural change may cause instability of the PPCA dimer.
305900	.0051	NP_000393	In a study of the causative mutation in 12 cases of G6PD deficiency associated with chronic nonspherocytic hemolytic anemia, Vulliamy et al. (1998) found 1 patient to have a novel mutation, which they called G6PD Serres: a 1082C-T change, causing an ala361-to-val substitution in the dimer interface where most other severe G6PD mutations are found. Blood. 2000 Feb 15;95(4):1499-501.	XL	LF
193400	.0013	NP_000543	J Biol Chem. 1991 Jul 25;266(21):13499-502. In previous studies, we have mapped the epitope for an anti-vWF monoclonal antibody which inhibits the interaction between FVIII and vWF to a region spanning Thr78 to Thr96 of the mature protein. We now report the identification of a mutation within this region of vWF that results in decreased FVIII binding.	CH	LF
606869	.0009	P06865	Paw et al. (1990) identified a G-to-A transition at nucleotide 1511 resulting in substitution of histidine for arginine at position 504 in the HEXA molecule. Cultured fibroblasts from the patient synthesized an alpha subunit that could acquire mannose 6-phosphate and be secreted, but which failed to associate with the beta-subunit to form the enzymatically active heterodimer.	AR	LF
193400	.0024	NP_000543	Schneppenheim et al. (1996) demonstrated a heterozygous cys2010-to-arg mutation in the mature vWF subunit causing the type IID von Willebrand disease phenotype in 2 unrelated patients. Recombinant expression of mutant vWF fragments demonstrated that the mutation was responsible for defective disulfide bonding of the C-terminal domains, thus impairing dimer formation.	AD	LF
141850	.0005	P69905	Goossens et al. (1982) described another nondeletion mechanism: mutation in the 125th codon of the alpha-2 gene resulted in substitution of proline for leucine in a region of the H helix of the alpha-globin chain, which is critical for alpha-beta contact, resulting in impediment to alpha-beta dimer formation, the initial step in hemoglobin tetramer assembly.	AR	LF
125660	.0006	Q53SB5	The leu345-to-pro mutation (L345P) in this kindred was located in an evolutionarily highly conserved position of the desmin coiled-coil rod domain important for dimer formation. L345P desmin was incapable of forming filamentous networks in transfected HeLa and SW13 cells. Sjoberg et al. (1999) concluded that the L345P mutation causes myopathy by interfering in a dominant-negative manner with the …	AD	LF
190160	NA	P10828	Proc Natl Acad Sci U S A. 1997 Jan 7;94(1):248-53 Here we describe a novel leucine to valine mutation in codon 454 (L454V) of the thyroid hormone beta receptor. [...] indicating that the interaction of this residue with accessory proteins is critical for transcriptional activation. (Not in OMIM nor UniProt)	AD	LF
235200	.0001	NP_620575	J Biol Chem. 1997 May 30;272(22):14025-8: Co-immunoprecipitation studies demonstrate that wild-type HLA-H binds beta2-microglobulin and that the C282Y mutation completely abrogates this interaction.	AR	LF
607008	.0001	P11310	MCAD DEFICIENCY; the amount of K329E tetramer formed was distinctly less than wildtype at any point up to 60 minutes after import, indicating that the assembly of K329E was defective. After further incubation, K304E decayed more rapidly than did wildtype, indicating a reduced stability. In similar studies K329R behaved like the wildtype, while K329D closely resembled K329E, indicating that a basi…	AR	LF
176300	.0039	P02766	Jenne et al. (1996) identified a 'new' amyloidogenic val20ile mutation of the TTR gene. tetramer stability was significantly reduced in agreement with the expected change in the interactions between 2 opposing dimers via the side chain of ile20.		CF
174763	.0002	P54098	J Biol Chem. 2005 Sep 9;280(36):31341-6: the A467T mutant enzyme failed to interact with and was not stimulated by the accessory subunit.	AR	LF
157140	.0003	P10636	J Neurochem. 2000 Jun;74(6):2583-9: Mutated tau is less phosphorylated than its normal counterpart at serines 396 and 404. Furthermore, the phosphorylated mutant protein is unable to bind to microtubules.	AD	LF
191044	.0001	P19429	Biochemistry. 2002 Jun 11;41(23):7267-74: the affinity is reduced by approximately 14-fold by the T142 phosphorylation and approximately 4-fold by the mutation R145G.	AD	LF
P51587	VAR_020705	P51587	Oncogene. 2003 Jan 9;22(1):28-33: the cancer-predisposing mutation Y42C in BRCA2 significantly compromised the interaction between RPA and BRCA2		LF
276000	.0006	Q5NV57	Hum Mutat. 2004 Jan;23(1):22-31: E79K markedly inhibited autoactivation of cationic trypsinogen. Remarkably, however, E79K trypsin activated anionic trypsinogen PRSS2 (601564) 2-fold.	AD	CF
P00156	VAR_013653	P00156	European Journal of Biochemistry, Volume 271, Issue 7, April 2004, Pages 1292-1298: The mitochondrial cytochrome b missense mutation, G167E, has been reported in a patient with cardiomyopathy. The residue G167 is located in an extramembranous helix close to the hinge region of the iron-sulfur protein. Analysis of the enzyme activity indicated that the mutation affected its stability, which could …		LF
238331	NA	P09622	Biochem Biophys Res Commun. 1999 Aug 19;262(1):163-6: Asp for Val at position 479 of the precursor form - the mutation resides within the interface domain and likely perturbs stable dimerization		LF
P04275	VAR_005800	P04275	PubMed=1409710: von Willebrand disease type B: a missense mutation selectively abolishes ristocetin-induced von Willebrand factor binding to platelet glycoprotein Ib; J Thromb Haemost. 2006 Feb;4(2):417-25: The interaction of von Willebrand factor-A1 domain with collagen: mutation G1324S (type 2M von Willebrand disease) impairs the conformational change in A1 domain induced by collagen	CH	LF
606672	.0003	P07359	J Thromb Haemost. 2003 Oct;1(10):2198-205: The 125I-labeled VWF binding to mutant compared with the wild type displayed three patterns, gain-of-function (G233S, G233V, and M239V), equivalent function (G233A), and loss-of-function (G233K and G233D)	AD	GF
193400	.0018	NP_000543	Proc Natl Acad Sci U S A. 1992 Oct 15;89(20):9846-9: the type B variant VWF displayed an aberrant interaction with the gpIb platelet receptor that seemed to be independent of multimeric structure.	AD	LF
193400	.0008	NP_000543	J Biol Chem. 1992 Oct 15;267(29):21187-92: the Arg578-->Gln mutation increases the affinity of vWF for GPIb but does not directly impair vWF interaction with collagen or heparin. Arg578 may therefore be necessary to prevent normal vWF from interacting with GPIb.	AD	GF
193400	.00012	NP_000543	Blood. 1992 Feb 1;79(3):563-7: These results illustrate the importance of Arg 53 of the mature vWF subunit for the binding of FVIII to vWF	AR	LF
O75695	VAR_008499	O75695	Structure 2006 Feb;14:367-378: The abilities of RP2 to bind Arl3 and cause retinitis pigmentosa seem to be correlated, since both the R118H and E138G mutants show drastically reduced affinity to Arl3		LF
O75695	VAR_018074	O75695	Structure 2006 Feb;14:367-378: The abilities of RP2 to bind Arl3 and cause retinitis pigmentosa seem to be correlated, since both the R118H and E138G mutants show drastically reduced affinity to Arl3		LF
603693	.0001	Q8WW38	Although the mutant protein retained the ability to bind the partner protein GATA4 (600576) and repress GATA4-mediated gene activation, it was subtly impaired in this function.		LF
607759	NA	P08514	J Thromb Haemost. 2004 Jul;2(7):1167-75: A novel Phe171Cys mutation in the alpha(IIb) gene of patients with GT is associated with abrogation of alpha(IIb)beta(3) complex formation	AR	LF
300384	.0008	P50402	Hum Genet. 1999 Mar;104(3):262-8: Biochemical analysis has demonstrated that the mobility and expression levels of the mutant forms of emerin are indistinguishable from that of wild-type emerin, but that they have weakened interactions with nuclear lamina components		LF
300384	.0009	P50402	Hum Genet. 1999 Mar;104(3):262-8: Biochemical analysis has demonstrated that the mobility and expression levels of the mutant forms of emerin are indistinguishable from that of wild-type emerin, but that they have weakened interactions with nuclear lamina components		LF
605906	.0009	O75112	J Biol Chem. 2004 Feb 20;279(8):6746-52: o reveal the biochemical changes due to the mutation, we performed a yeast two-hybrid assay and a pull-down assay. It was demonstrated by both assays that the D626N mutation of Cypher/ZASP increased the affinity of the LIM domain for protein kinase C	AD	GF
603959	.0015	Q9Y5I7	Am J Hum Genet. 2003 Dec;73(6):1293-301: The T233R mutation was found to abolish binding of CLDN16 to ZO1	AR	LF
193400	NA	NP_000543	J Thromb Haemost. 2004 Jul;2(7):1135-42: The mutation L1503Q does not significantly disrupt the conformation of the protein; thus the subtle loss of multimers in this patient may be due to altered interactions with the ADAMTS13 protease.		LF
P04275	VAR_010242	P04275	Blood. 2000 Jul 15;96(2):560-8: Multimer analysis showed that rVWFR273W failed to form high-molecular-weight multimers present in wild-type rVWF	AR	LF
P98172	VAR_023135	P98172	Twigg S.R.F., Kan R., Babbs C., Bochukova E.G., Robertson S.P., Wall S.A., Morriss-Kay G.M., Wilkie A.O.M. "Mutations of ephrin-B1 (EFNB1), a marker of tissue boundary formation, cause craniofrontonasal syndrome." Proc. Natl. Acad. Sci. U.S.A. 101:8652-8657(2004)	AR	LF
P98172	VAR_023130	P98172	Twigg S.R.F., Kan R., Babbs C., Bochukova E.G., Robertson S.P., Wall S.A., Morriss-Kay G.M., Wilkie A.O.M. "Mutations of ephrin-B1 (EFNB1), a marker of tissue boundary formation, cause craniofrontonasal syndrome." Proc. Natl. Acad. Sci. U.S.A. 101:8652-8657(2004)	AR	LF
P98172	VAR_023131	P98172	Am J Hum Genet. June 2004; 74(6): 1209‚Äì1215	AR	LF
P98172	VAR_023128	P98172	Am J Hum Genet. June 2004; 74(6): 1209‚Äì1215	AR	LF
Q99574	VAR_008520	Q99574	Nature. 1999 Sep 23;401(6751):376-9; polymerization disease: Familial dementia caused by polymerization of mutant neuroserpin.	AD	GF
P98172	VAR_023132	P98172	Am J Hum Genet. June 2004; 74(6): 1209‚Äì1215	AR	LF
P98172	VAR_023133	P98172	Am J Hum Genet. June 2004; 74(6): 1209‚Äì1215	AR	LF
P98172	VAR_023134	P98172	Am J Hum Genet. June 2004; 74(6): 1209‚Äì1215	AR	LF
610550	.0007	Q00266	J. Biol. Chem., Vol. 276, Issue 17, 13803-13809, April 27, 2001; Chamberlin et al. (1997) identified a heterozygous 791G-A transition in the MAT1A gene, resulting in an arg264-to-his (R264H) substitution. In vitro studies suggested that residue 264 is involved in salt bridge formation essential for subunit dimerization and that the dominant effect of the R264H mutation is exerted by the formation…	AD	LF
610550	.0009	Q00266	Unlike the R264H (610550.0007) mutation, which behaves as an autosomal dominant, the authors found that the R264C mutation behaves as an autosomal recessive.	AR	LF
134850	.0004	P02679	Ebert and Bell (1988) identified Baltimore-3 as a congenital abnormal fibrinogen with defective fibrin monomer polymerization. Bantia et al. (1990) demonstrated an asn308-to-ile mutation. Polymerization is also affected by asn308-to-lys (Kyoto-1).	AD	LF
134850	.0005	P02679	Ebert and Bell (1988) identified Baltimore-3 as a congenital abnormal fibrinogen with defective fibrin monomer polymerization. Bantia et al. (1990) demonstrated an asn308-to-ile mutation. Polymerization is also affected by asn308-to-lys (Kyoto-1).	AD	LF
P05166	VAR_000280	P05166	Molecular Genetics and Metabolism, Volume 74, Number 4, December 2001, pp. 476-483(8): To clarify the molecular effect associated with gene alterations causing propionic acidemia, 12 different mutations affecting the PCCB gene were analyzed for their involvement in alpha-beta heteromeric and beta-beta homomeric assembly.	AR	LF
P05166	VAR_000281	P05166	Molecular Genetics and Metabolism, Volume 74, Number 4, December 2001, pp. 476-483(8): To clarify the molecular effect associated with gene alterations causing propionic acidemia, 12 different mutations affecting the PCCB gene were analyzed for their involvement in alpha-beta heteromeric and beta-beta homomeric assembly.	AR	LF
P05166	VAR_009086	P05166	Molecular Genetics and Metabolism, Volume 74, Number 4, December 2001, pp. 476-483(8): To clarify the molecular effect associated with gene alterations causing propionic acidemia, 12 different mutations affecting the PCCB gene were analyzed for their involvement in alpha-beta heteromeric and beta-beta homomeric assembly.	AR	LF
600160	.0007	P42771	Oncogene. 1999 Sep 23;18(39):5423-34; Harland et al. (1997) identified a met53-to-ile mutation in the CDKN2A gene in affected members of a family with melanoma. They showed that the protein expressed from this previously described mutation did not bind to CDK4/CDK6, confirming its role as a causal mutation in melanoma.	AD	LF
P42771	VAR_001409	P42771	Oncogene. 1999 Sep 23;18(39):5423-34		LF
P42771	VAR_001410	P42771	Oncogene. 1999 Sep 23;18(39):5423-34		LF
P42771	VAR_001411	P42771	Oncogene. 1999 Sep 23;18(39):5423-34		LF
P42771	VAR_001420	P42771	Oncogene. 1999 Sep 23;18(39):5423-34		LF
P42771	VAR_001424	P42771	Oncogene. 1999 Sep 23;18(39):5423-34		LF
P42771	VAR_001449	P42771	Oncogene. 1999 Sep 23;18(39):5423-34		LF
P42771	VAR_001447	P42771	Oncogene. 1999 Sep 23;18(39):5423-34		LF
P42771	VAR_001448	P42771	Oncogene. 1999 Sep 23;18(39):5423-34		LF
603868	.0010	P51159	In a study of the spectrum of mutations in children with primary emophagocytic lymphohistiocytosis (267700), Zur Stadt et al. 2006) identified 2 mutations in RAB27A in 3 patients with Griscelli syndrome type 2 (607624), which can present with hemophagocytic lymphohistiocytosis. One of these was the missense mutation ala87 to pro (A87P). In functional studies using a mammalian 2-hybrid system, the…	AR	LF
608897	0007	Q70J99	In a study of the spectrum of mutations in children with primary emophagocytic lymphohistiocytosis (267700), Zur Stadt et al. 2006) identified 2 mutations in RAB27A in 3 patients with Griscelli syndrome type 2 (607624), which can present with hemophagocytic lymphohistiocytosis. One of these was the missense mutation ala87 to pro (A87P). In functional studies using a mammalian 2-hybrid system, the…	AR	LF
Q99574	VAR_008521	Q99574	Nature. 1999 Sep 23;401(6751):376-9; polymerization disease: Familial dementia caused by polymerization of mutant neuroserpin.	AD	GF
100710	.0003	P11230	Quiram et al. (1999) demonstrated that the mutation impairs AChR assembly by disrupting a specific interaction between the beta and delta (100720) subunits.	CH	LF
O15273	VAR_029446		J Am Coll Cardiol. 2004 Dec 7;44(11):2192-201: Two TCAP mutations, T137I and R153H, were found in patients with HCM, and another TCAP mutation, E132Q, was identified in a patient with DCM. It was demonstrated by the qualitative assays that the HCM-associated mutations augment the ability of Tcap to interact with titin and calsarcin-1, whereas the DCM-associated mutations impair the interaction of…
104760	.0001	P05067	In Levy et al. (1990) identified a 1852G-C transversion in the APP gene, resulting in a glu693-to-gln (E693Q) substitution. Miravalle et al. (2000) demonstrated in vitro that the E693Q mutation resulted in a high content of beta-sheet amyloid conformation and fast aggregation/fibrillization properties.	AD	GF
104760	.0013	P05067	In a patient with early-onset familial Alzheimer disease (104300), Kamino et al. (1992) identified an A-to-G transition in the APP gene, resulting in a glu693-to-gly (E693G) substitution. n vitro, the Arctic mutant form of A-beta forms protofibrils and fibrils at higher rates and in larger quantities than wildtype A-beta. In transgenic mice that expressed the Arctic mutant in neurons, Cheng et al…	AD	GF
176640	.0001	Q53YK7	The PRNP gene has an unstable region of 5 variant tandem octapeptide coding repeats between codons 51 and 91. Extension of this repeat causes rapid formation of amyloid plaques and neurodegeneration	AD	GF
141900	.0243	P68871	HEMOGLOBIN S [HBB, GLU6VAL] The classic sickle cell anaemia	IM	GF
P00439	VAR_000900	P00439	Molecular Genetics and Metabolism 73, 230 ‚Äì238 (2001) : The R157N mutation, associated here with the most marked decrease in two-hybrid interaction, also showed in all other expression systems the most severe effects, including rapid and very extensive aggregation.	AD	GF
P00441	VAR_007131	P00441	Proc Natl Acad Sci U S A. 2004 April 20; 101(16): 5976‚Äì5981: The crystal structures of the A4V and I113T mutants of SOD1 reveal a significant reorientation of the two subunits at the monomer‚Äìmonomer interface. This destabilization of the dimeric interface may result in an increased tendency to unfold or lose metals in vivo.	AD	LF
P00441	VAR_007155	P00441	Proc Natl Acad Sci U S A. 2004 April 20; 101(16): 5976‚Äì5981: The crystal structures of the A4V and I113T mutants of SOD1 reveal a significant reorientation of the two subunits at the monomer‚Äìmonomer interface. This destabilization of the dimeric interface may result in an increased tendency to unfold or lose metals in vivo.	AD	LF
602533	.0002	Q99497	Mutations in DJ-1, a human gene with homologues in organisms from all kingdoms of life, have been shown to be associated with autosomal recessive, early onset Parkinson's disease. The structure suggests that the loss of function caused by the Parkinson's-associated mutation L166P in DJ-1 is due to destabilization of the dimer interface.	AR	LF
P00492	VAR_006756	P00492	Human Mutation 23 (6), pp. 599-611: Destroys the helix thus the dimerization		LF
P00492	VAR_006802	P00492	Human Mutation 23 (6), pp. 599-611: Interrupts hydrogen bond in A-B interface		LF
P00492	VAR_006803	P00492	Human Mutation 23 (6), pp. 599-611: Interrupts hydrogen bond in A-B interface		LF
P00492	VAR_006765	P00492	Human Mutation 23 (6), pp. 599-611: Removes one hydrogen bond, but not severe effect		LF
P01241	VAR_015805	P01241	Hum Mutat. 2003 Apr;21(4):424-40: two of the amino acids involved (K41 and T175) are among eight key residues identified as being necessary for tight binding affinity between site 1 of GH and the GHR.	AR	LF
P01241	VAR_015814	P01241	Hum Mutat. 2003 Apr;21(4):424-40: two of the amino acids involved (K41 and T175) are among eight key residues identified as being necessary for tight binding affinity between site 1 of GH and the GHR.	AR	LF
107680	.0016	P02647	In an English family with autosomal dominant nonneuropathic systemic amyloidosis, Soutar et al. (1992) identified a CTG (leu)-to-CGG (arg) transversion at codon 60. The affected individuals were heterozygotes.	AD	GF
107680	.0010	P02647	n a family of English-Scottish-Irish extraction, Van Allen et al. (1968) studied a form of amyloidosis in which neuropathy dominated the clinical picture early in the course and nephropathy late in the course.	AD	GF
107680	.0024	P02647	Hamidi Asl et al. (1999) found that autosomal dominant hereditary amyloidosis with a unique cutaneous and cardiac presentation and death from heart failure by the sixth or seventh decade was associated with a 1389T-C transition in exon 4 of the APOA1 gene. The predicted substitution of leu90-to-pro (L90P) substitution was confirmed by structural analysis of amyloid protein isolated from cardiac d…	AD	GF
601145	.0004	P04080	Lalioti et al. (1997) identified a homozygous G-to-C transversion at nucleotide 426 in exon 1 of the cystatin B gene in non-Finnish EPM1 (254800) families from northern Africa and Europe. The mutation resulted in a gly4-to-arg substitution and was the first missense mutation described in association with EPM1. Molecular modeling predicted that this substitution severely affected the contact of cy…	AR	LF
152780	.0004	P01229	In a 30-year-old man who presented with delayed puberty and infertility and was found to have hypogonadism associated with absence of circulating luteinizing hormone, Valdes-Socin et al. (2004) identified a homozygous gly36-to-asp (G36D) substitution in the LHB gene; the mutation disrupted a vital cysteine knot motif and abrogated the heterodimerization and secretion of luteinizing hormone.	AR	LF
O15273	VAR_029447		J Am Coll Cardiol. 2004 Dec 7;44(11):2192-201: Two TCAP mutations, T137I and R153H, were found in patients with HCM, and another TCAP mutation, E132Q, was identified in a patient with DCM. It was demonstrated by the qualitative assays that the HCM-associated mutations augment the ability of Tcap to interact with titin and calsarcin-1, whereas the DCM-associated mutations impair the interaction of…
